# Supplementary material for: Plant leaves inspired sunlight-driven purifier for high-efficiency clean water production
Source: Nat Commun. 2019 Apr 3;10:1512. doi: 10.1038/s41467-019-09535-w (PMC6447597; doi:10.1038/s41467-019-09535-w)
Supplement: Supplementary file 9 — Source Data [file 41467_2019_9535_MOESM9_ESM.xlsx]

## Sheet: Figure 2f+g
Figure 2f		F	PNPG	PNPG-F		Figure 2g	Time (s)	PNPG-F	Time (s)	PNPG	PN
	1	0	31	0			5	19.4089	0	31.3455	41.6107
	2	0	52	83.1			10	41.4829	120	38.21	48.3787
	3	0	31.3	0			15	57.7052	240	44.3989	54.3652
	4	0	54	82.1			20	69.6313	360	49.9785	59.6604
	5	0	31.6	0			25	78.4021	480	55.0088	64.3442
	6	0	52	82.6			30	84.8548	600	59.544	68.4871
	7	0	32.1	0			35	89.6037	720	63.6327	72.1517
	8	0	54	83.2			40	93.1	840	67.319	75.3932
	9	0	31.2	0			45	94	960	70.6424	78.2603
	10	0	53	84.1			50	95	1080	73.6386	80.7964
	11	0	31.5	0			55	95.3	1200	76.3399	83.0396
	cycle number						60	95	1320	78.7753	85.0239
							65	96	1440	80.9709	86.779
							100	98	1560	82.9504	88.3314
							200	100	1680	84.7351	89.7046
							400	100	1800	86.344	90.9192
							600	100	1920	87.7946	91.9936
							800	100	2040	89.1024	92.9439
							1000	100	2160	90.2815	93.7845
							1200	100	2280	91.3445	94.528
							1400	100	2400	92.3028	95.1857
							1600	100	2520	93.1668	95.7674
							1800	100	2640	93.9458	96.282
							2000	100	2760	94.6481	96.7371
							2200	100	2880	95.2812	97.1397
							2400	100	3000	95.852	97.4958
							2600	100	3120	96.3667	97.8108
							2800	100	3240	96.8306	98.0894
							3000	100	3360	97.2489	98.3359
									3480	97.6261	98.5539
									3600	97.9661	98.7467
									3720	98.2726	98.9172
									3840	98.549	99.0681
									3960	98.7981	99.2015
									4080	99.0227	99.3196
									4200	99.2253	99.424
									4320	99.4078	99.5163
									4440	99.5724	99.598
									4560	99.7208	99.6702
									4680	99.8546	99.7341
									4800	99.9753	99.7907

## Sheet: Figure 3c+d+e
Figure 3c	Time (s)	Foam	PN	PNGO	PNGO-F		Figure 3d	Time (s)	Transpiration	Transpiration+guttation		Fitted Curves Plot(J)	Fitted Curves Plot(L)		Figure 3e	optical concentraion	water collection rate (kgm-2h-1)	standard deviation	water collection rate (kgm-2h-1)	standard deviation
	0	26.5556	26.3889	26.7222	25.5556			0	0	0	0	0.28361	0.43958			1	2.367	0.68174	4.24308	0.654063
	10	26.6111	26.2778	27.7222	26.1667			100	-0.0358	-0.0298	3.6036	0.28004	0.43437			2	4.47749	0.79212	7.24959	0.570794
	20	26.6667	26.3889	29.1667	27			200	-0.0803	-0.0693	7.20721	0.27647	0.42912			3	6.8595	0.556375	10.8682	0.664982
	30	26.7222	26.2778	30.2778	27.5556			300	-0.1271	-0.1238	10.8108	0.2729	0.42384			4	8.46907	0.626007	13.0473	0.751345
	40	26.7222	26.1667	31.2778	29.2222			400	-0.1836	-0.1889	14.4144	0.26934	0.41853				PNPG		PNPG-F
	50	26.7778	26.1667	32.3333	30.5			500	-0.2474	-0.2726	18.018	0.26577	0.41318					water loss (g)		water collection rate (kgm-2h-1)
	60	26.8333	26.1667	33.2222	31.5			600	-0.3088	-0.5848	21.6216	0.2622	0.4078				Optical concentration	PNPG	PNPG-F	PNPG	PNPG-F
	70	26.9444	26.1667	33.8889	32.6111			700	-0.3761	-1.1058	25.2252	0.25863	0.40239				1	5.269	13.3221	1.86447	4.71412	2.367	0.68174	4.24308	0.654063
	80	27.1111	26.3333	34.4444	33.7222			800	-0.4508	-1.6605	28.8288	0.25506	0.39694					4.7389	11.4764	1.67689	4.061
	90	27.1111	26.2778	35.0556	34.3333			900	-0.5262	-2.2321	32.4324	0.25149	0.39146					6.1589	13.9032	2.17937	4.91975
	100	27.2778	26.3333	35.4444	35.1111			1000	-0.6092	-2.8039	36.036	0.24793	0.38595					6.2039	13.4403	2.19529	4.75594
	110	27.3889	26.3333	35.8889	35.8333			1100	-0.7029	-3.4948	39.6396	0.24436	0.3804					5.6866	10.7317	2.01224	3.79749
	120	27.3333	26.3333	36.5	36.3333			1200	-0.7934	-4.1995	43.2432	0.24079	0.37482		Surface(m2)	0.002826		10.3858	13.4072	3.67509	4.74423
	130	27.4444	26.2778	36.8333	36.9444			1300	-0.8917	-4.8965	46.8469	0.23722	0.3692		water collection rate=water loss/surface			7.9168	9.0716	2.80142	3.21005
	140	27.5556	26.3333	37.2778	37.6667			1400	-0.9884	-5.6604	50.4504	0.23365	0.36355					8.8016	9.4911	3.11451	3.35849
	150	27.5556	26.3333	37.4444	37.8889			1500	-1.0833	-6.1786	54.054	0.23008	0.35786					5.0407	13.0748	1.78369	4.62661
	160	27.6667	26.3889	38.2222	38.7222			1600	-1.1812	-6.7008	57.6577	0.22652	0.35214				2	14.2415	20.7447	5.03946	7.34066	4.47749	0.79212	7.24959	0.570794
	170	27.7778	26.3889	38.3333	39.1667			1700	-1.287	-7.2145	61.2613	0.22295	0.34638					12.6214	22.1647	4.46617	7.84314
	180	27.8889	26.4444	38.5	39.8333			1800	-1.3893	-7.7144	64.8649	0.21938	0.34059					10.6132	21.7511	3.75556	7.69678
	190	28	26.4444	38.8889	40.0556			1900	-1.4979	-8.259	68.4685	0.21581	0.33476					12.6694	19.3665	4.48316	6.85297
	200	28	26.3889	39.1667	40.2778			2000	-1.6092	-8.5744	72.0721	0.21224	0.3289					13.0332	21.9301	4.61189	7.76012
	210	28.1667	26.5	39.5556	40.0556			2100	-1.7188	-9.0839	75.6757	0.20867	0.323					12.5119	19.152	4.42742	6.77707
	220	28.1667	26.5556	39.3889	40.8889			2200	-1.8268	-9.457	79.2793	0.20511	0.31707					8.7168	22.1945	3.0845	7.85368
	230	28.3333	26.6111	39.8333	41.3889			2300	-1.9472	-9.7397	82.8829	0.20154	0.31109					12.6079	17.9376	4.46139	6.34735
	240	28.4444	26.5556	39.7778	41.0556			2400	-2.0638	-10.0339	86.4865	0.19797	0.30509					16.8652	19.1448	5.96787	6.77452
	250	28.3889	26.5556	40.1667	41.6667			2500	-2.1767	-10.3842	90.0901	0.1944	0.29904				3	20.2319	32.0534	7.1592	11.3423	6.8595	0.556375	10.8682	0.664982
	260	28.3889	26.5556	40.2778	41.6111			2600	-2.2888	-10.6042	93.6937	0.19083	0.29296					22.007	29.4037	7.78733	10.4047
	270	28.3333	26.5	40	41.7778			2700	-2.4101	-11.016	97.2973	0.18726	0.28684					16.7695	27.9303	5.93401	9.88333
	280	28.1111	26.5556	40.1667	41.5556			2800	-2.5251	-11.0917	100.901	0.18369	0.28069					19.6831	28.911	6.965	10.2304
	290	28.8333	26.6111	40.4444	41.6111			2900	-2.6366	-11.175	104.504	0.18013	0.27449					19.325	29.9095	6.83829	10.5837
	300	29.0556	26.6667	40.4444	41.5556			3000	-2.7425	-11.2653	108.108	0.17656	0.26826					20.0289	31.3582	7.08737	11.0963
	310	28.9444	26.7778	40.3889	41.8333			3100	-2.8555	-11.3816	111.712	0.17299	0.26199					17.7886	33.3754	6.29462	11.8101
	320	29.0556	26.7778	40.4444	42			3200	-2.963	-11.4827	115.315	0.16942	0.25569					20.3827	30.4182	7.21256	10.7637
	330	29.1111	26.9444	40.9444	41.2778			3300	-3.067	-11.5665	118.919	0.16585	0.24934					18.2477	33.0611	6.45708	11.6989
	340	29.3333	26.8333	41.0556	41.4444			3400	-3.1821	-11.6558	122.523	0.16228	0.24296				4	24.7799	32.1686	8.76854	11.3831	8.46907	0.626007	13.0473	0.751345
	350	29.5	26.9444	41.1111	41.6667			3500	-3.2853	-11.9024	126.126	0.15872	0.23654					25.8789	37.7235	9.15743	13.3487
	360	29.6667	26.8889	40.8889	41.7222			3600	-3.397	-11.914	129.73	0.15515	0.23008					22.8948	38.5631	8.10149	13.6458
	370	29.7778	26.9444	41.2778	42.5556						133.333	0.15158	0.22358					26.4972	36.6581	9.37622	12.9717
	380	29.7778	26.9444	41.2778	41.7778						136.937	0.14801	0.21704					22.6299	38.8303	8.00775	13.7404
	390	29.7778	26.9444	41.3889	42.1111						140.541	0.14444	0.21047					25.2135	36.8355	8.92197	13.0345
	400	29.8333	27.1111	41.5556	42.3333						144.144	0.14087	0.20385					22.8107	36.2626	8.07173	12.8318
	410	29.8889	27.0556	41.6111	42.5						147.748	0.13731	0.1972					21.0713	39.0666	7.45623	13.824
	420	29.9444	26.9444	41.7778	42.8333						151.351	0.13374	0.1905					23.6261	35.7359	8.36026	12.6454
	430	29.8333	27.3333	42	42.6667						154.955	0.13017	0.18376
	440	30	27.1667	42	42.1667						158.559	0.1266	0.17699
	450	30.1111	27.1111	42	42.6667						162.162	0.12303	0.17017
	460	30.1667	27.1667	42.3333	43.1111						165.766	0.11946	0.16331
	470	30.2222	27.1667	42.4444	41.8333						169.369	0.1159	0.15642
	480	30.5	27.2222	42.5	42.5556						172.973	0.11233	0.14948
	490	30.5	27.2778	42.5	41.8333						176.577	0.10876	0.1425
	500	30.6111	27.2222	42.3333	42						180.18	0.10519	0.13548
	510	30.6111	27.2222	41.9444	40.0556						183.784	0.10162	0.12841
	520	30.2222	27.0556	40.2222	38.3889						187.387	0.09805	0.12131
	530	30.0556	27	39.2778	36.9444						190.991	0.09448	0.11416
	540	29.8889	27.0556	38.5556	36.1667						194.595	0.09092	0.10698
	550	29.8889	27.1111	37.9444	34.8889						198.198	0.08735	0.09975
	560	29.8333	27.0556	37.3333	34.6111						201.802	0.08378	0.09247
	570	29.7222	26.9444	36.8333	33.9444						205.405	0.08021	0.08516
	580	29.6667	26.9444	36.3889	33.0556						209.009	0.07664	0.0778
	590	29.6111	26.7778	36	32.9444						212.613	0.07307	0.0704
	600	29.5556	26.7222	35.3333	32.2222						216.216	0.06951	0.06295
	610	29.5	26.8333	35.1111	31.7222						219.82	0.06594	0.05546
	620	29.3889	26.8889	34.6111	31.2778						223.423	0.06237	0.04793
	630	29.2778	26.6111	34.4444	31.1111						227.027	0.0588	0.04035
	640	29	26.4444	34.2222	30.2222						230.631	0.05523	0.03274
	650	28.8333	26.3158	33.9444	30.0556						234.234	0.05166	0.02507
	660	28.7222	26.4737	33.5556	29.6667						237.838	0.0481	0.01736
	670	28.6667	26.4211	33.1111	29.1667						241.441	0.04453	0.00961
	680	28.6111	26.4737	32.9444	28.8889						245.045	0.04096	0.00181
	690	28.1111	26.4737	32.7778	28.6111						248.649	0.03739	-0.00603
	700	28.1111	26.3684	32.4444	28.2222						252.252	0.03382	-0.01392
	710	28.1111	26.3158	32.2778	27.6316						255.856	0.03025	-0.02185
	720	28.1111	26.2105	31.6111	27						259.459	0.02668	-0.02983
	730	28.1667	26.7895	31.5	26.8947						263.063	0.02312	-0.03786
	740	27.9444	26.3789	31.2778	26.7368						266.667	0.01955	-0.04593
	750	27.8333	26.3789	30.8889	26.4737						270.27	0.01598	-0.05404
	760	27.7222		30.8333	26.3158						273.874	0.01241	-0.06221
											277.477	0.00884	-0.07042
											281.081	0.00527	-0.07867
											284.685	0.00171	-0.08698
											288.288	-0.00186	-0.09533
											291.892	-0.00543	-0.10372
											295.495	-0.009	-0.11217
											299.099	-0.01257	-0.12066
											302.703	-0.01614	-0.1292
											306.306	-0.0197	-0.13779
											309.91	-0.02327	-0.14643
											313.514	-0.02684	-0.15511
											317.117	-0.03041	-0.16385
											320.721	-0.03398	-0.17263
											324.324	-0.03755	-0.18146
											327.928	-0.04111	-0.19034
											331.532	-0.04468	-0.19927
											335.135	-0.04825	-0.20825
											338.739	-0.05182	-0.21728
											342.342	-0.05539	-0.22636
											345.946	-0.05896	-0.23549
											349.55	-0.06253	-0.24467
											353.153	-0.06609	-0.2539
											356.757	-0.06966	-0.26318
											360.36	-0.07323	-0.27252
											363.964	-0.0768	-0.2819
											367.568	-0.08037	-0.29133
											371.171	-0.08394	-0.30082
											374.775	-0.0875	-0.31036
											378.378	-0.09107	-0.31995
											381.982	-0.09464	-0.32959
											385.586	-0.09821	-0.33928
											389.189	-0.10178	-0.34903
											392.793	-0.10535	-0.35882
											396.396	-0.10891	-0.36867
											400	-0.11248	-0.37858
											403.604	-0.11605	-0.38853
											407.207	-0.11962	-0.39854
											410.811	-0.12319	-0.40861
											414.414	-0.12676	-0.41872
											418.018	-0.13032	-0.4289
											421.622	-0.13389	-0.43912
											425.225	-0.13746	-0.4494
											428.829	-0.14103	-0.45973
											432.432	-0.1446	-0.47012
											436.036	-0.14817	-0.48056
											439.64	-0.15174	-0.49106
											443.243	-0.1553	-0.50161
											446.847	-0.15887	-0.51221
											450.45	-0.16244	-0.52288
											454.054	-0.16601	-0.53359
											457.658	-0.16958	-0.54437
											461.261	-0.17315	-0.5552
											464.865	-0.17671	-0.56608
											468.468	-0.18028	-0.57702
											472.072	-0.18385	-0.58802
											475.676	-0.18742	-0.59907
											479.279	-0.19099	-0.61018
											482.883	-0.19456	-0.62135
											486.486	-0.19812	-0.63257
											490.09	-0.20169	-0.64385
											493.694	-0.20526	-0.65519
											497.297	-0.20883	-0.66658
											500.901	-0.2124	-0.67804
											504.505	-0.21597	-0.68955
											508.108	-0.21953	-0.70111
											511.712	-0.2231	-0.71274
											515.315	-0.22667	-0.72442
											518.919	-0.23024	-0.73616
											522.523	-0.23381	-0.74796
											526.126	-0.23738	-0.75982
											529.73	-0.24095	-0.77174
											533.333	-0.24451	-0.78372
											536.937	-0.24808	-0.79575
											540.541	-0.25165	-0.80784
											544.144	-0.25522	-0.82
											547.748	-0.25879	-0.83221
											551.351	-0.26236	-0.84448
											554.955	-0.26592	-0.85681
											558.559	-0.26949	-0.8692
											562.162	-0.27306	-0.88165
											565.766	-0.27663	-0.89416
											569.369	-0.2802	-0.90673
											572.973	-0.28377	-0.91936
											576.577	-0.28733	-0.93205
											580.18	-0.2909	-0.9448
											583.784	-0.29447	-0.95762
											587.387	-0.29804	-0.97049
											590.991	-0.30161	-0.98342
											594.595	-0.30518	-0.99641
											598.198	-0.30875	-1.00947
											601.802	-0.31231	-1.02258
											605.405	-0.31588	-1.03576
											609.009	-0.31945	-1.049
											612.613	-0.32302	-1.06229
											616.216	-0.32659	-1.07565
											619.82	-0.33016	-1.08908
											623.423	-0.33372	-1.10256
											627.027	-0.33729	-1.1161
											630.631	-0.34086	-1.12971
											634.234	-0.34443	-1.14338
											637.838	-0.348	-1.15711
											641.441	-0.35157	-1.1709
											645.045	-0.35513	-1.18475
											648.649	-0.3587	-1.19867
											652.252	-0.36227	-1.21265
											655.856	-0.36584	-1.22669
											659.459	-0.36941	-1.24079
											663.063	-0.37298	-1.25495
											666.667	-0.37654	-1.26918
											670.27	-0.38011	-1.28347
											673.874	-0.38368	-1.29782
											677.477	-0.38725	-1.31224
											681.081	-0.39082	-1.32671
											684.685	-0.39439	-1.34125
											688.288	-0.39796	-1.35586
											691.892	-0.40152	-1.37052
											695.495	-0.40509	-1.38525
											699.099	-0.40866	-1.40004
											702.703	-0.41223	-1.41489
											706.306	-0.4158	-1.42981
											709.91	-0.41937	-1.44479
											713.514	-0.42293	-1.45983
											717.117	-0.4265	-1.47493
											720.721	-0.43007	-1.4901
											724.324	-0.43364	-1.50533
											727.928	-0.43721	-1.52063
											731.532	-0.44078	-1.53598
											735.135	-0.44434	-1.5514
											738.739	-0.44791	-1.56689
											742.342	-0.45148	-1.58243
											745.946	-0.45505	-1.59804
											749.55	-0.45862	-1.61371
											753.153	-0.46219	-1.62944
											756.757	-0.46575	-1.64524
											760.36	-0.46932	-1.6611
											763.964	-0.47289	-1.67702
											767.568	-0.47646	-1.69301
											771.171	-0.48003	-1.70906
											774.775	-0.4836	-1.72517
											778.378	-0.48717	-1.74134
											781.982	-0.49073	-1.75758
											785.586	-0.4943	-1.77388
											789.189	-0.49787	-1.79024
											792.793	-0.50144	-1.80667
											796.396	-0.50501	-1.82315
											800	-0.50858	-1.8397
											803.604	-0.51214	-1.85631
											807.207	-0.51571	-1.87299
											810.811	-0.51928	-1.88972
											814.414	-0.52285	-1.90652
											818.018	-0.52642	-1.92338
											821.622	-0.52999	-1.94031
											825.225	-0.53355	-1.95729
											828.829	-0.53712	-1.97434
											832.432	-0.54069	-1.99144
											836.036	-0.54426	-2.00861
											839.64	-0.54783	-2.02585
											843.243	-0.5514	-2.04314
											846.847	-0.55497	-2.06049
											850.45	-0.55853	-2.07791
											854.054	-0.5621	-2.09538
											857.658	-0.56567	-2.11292
											861.261	-0.56924	-2.13052
											864.865	-0.57281	-2.14818
											868.468	-0.57638	-2.1659
											872.072	-0.57994	-2.18368
											875.676	-0.58351	-2.20152
											879.279	-0.58708	-2.21942
											882.883	-0.59065	-2.23738
											886.486	-0.59422	-2.2554
											890.09	-0.59779	-2.27349
											893.694	-0.60135	-2.29163
											897.297	-0.60492	-2.30983
											900.901	-0.60849	-2.32809
											904.505	-0.61206	-2.3464
											908.108	-0.61563	-2.36478
											911.712	-0.6192	-2.38322
											915.315	-0.62276	-2.40171
											918.919	-0.62633	-2.42027
											922.523	-0.6299	-2.43888
											926.126	-0.63347	-2.45755
											929.73	-0.63704	-2.47628
											933.333	-0.64061	-2.49506
											936.937	-0.64418	-2.5139
											940.541	-0.64774	-2.5328
											944.144	-0.65131	-2.55176
											947.748	-0.65488	-2.57078
											951.351	-0.65845	-2.58985
											954.955	-0.66202	-2.60897
											958.559	-0.66559	-2.62816
											962.162	-0.66915	-2.64739
											965.766	-0.67272	-2.66669
											969.369	-0.67629	-2.68604
											972.973	-0.67986	-2.70544
											976.577	-0.68343	-2.7249
											980.18	-0.687	-2.74442
											983.784	-0.69056	-2.76399
											987.387	-0.69413	-2.78361
											990.991	-0.6977	-2.80329
											994.595	-0.70127	-2.82302
											998.198	-0.70484	-2.8428
											1001.8	-0.70841	-2.86264
											1005.41	-0.71197	-2.88253
											1009.01	-0.71554	-2.90247
											1012.61	-0.71911	-2.92247
											1016.22	-0.72268	-2.94252
											1019.82	-0.72625	-2.96261
											1023.42	-0.72982	-2.98276
											1027.03	-0.73339	-3.00296
											1030.63	-0.73695	-3.02322
											1034.23	-0.74052	-3.04352
											1037.84	-0.74409	-3.06387
											1041.44	-0.74766	-3.08427
											1045.05	-0.75123	-3.10472
											1048.65	-0.7548	-3.12522
											1052.25	-0.75836	-3.14577
											1055.86	-0.76193	-3.16637
											1059.46	-0.7655	-3.18701
											1063.06	-0.76907	-3.2077
											1066.67	-0.77264	-3.22844
											1070.27	-0.77621	-3.24923
											1073.87	-0.77977	-3.27006
											1077.48	-0.78334	-3.29094
											1081.08	-0.78691	-3.31187
											1084.68	-0.79048	-3.33284
											1088.29	-0.79405	-3.35385
											1091.89	-0.79762	-3.37492
											1095.5	-0.80118	-3.39602
											1099.1	-0.80475	-3.41717
											1102.7	-0.80832	-3.43836
											1106.31	-0.81189	-3.4596
											1109.91	-0.81546	-3.48088
											1113.51	-0.81903	-3.5022
											1117.12	-0.8226	-3.52356
											1120.72	-0.82616	-3.54497
											1124.32	-0.82973	-3.56641
											1127.93	-0.8333	-3.5879
											1131.53	-0.83687	-3.60942
											1135.14	-0.84044	-3.63099
											1138.74	-0.84401	-3.6526
											1142.34	-0.84757	-3.67424
											1145.95	-0.85114	-3.69592
											1149.55	-0.85471	-3.71765
											1153.15	-0.85828	-3.73941
											1156.76	-0.86185	-3.7612
											1160.36	-0.86542	-3.78304
											1163.96	-0.86898	-3.8049
											1167.57	-0.87255	-3.82681
											1171.17	-0.87612	-3.84875
											1174.77	-0.87969	-3.87073
											1178.38	-0.88326	-3.89274
											1181.98	-0.88683	-3.91478
											1185.59	-0.8904	-3.93686
											1189.19	-0.89396	-3.95897
											1192.79	-0.89753	-3.98111
											1196.4	-0.9011	-4.00329
											1200	-0.90467	-4.0255
											1203.6	-0.90824	-4.04773
											1207.21	-0.91181	-4.07
											1210.81	-0.91537	-4.0923
											1214.41	-0.91894	-4.11463
											1218.02	-0.92251	-4.13699
											1221.62	-0.92608	-4.15938
											1225.23	-0.92965	-4.18179
											1228.83	-0.93322	-4.20423
											1232.43	-0.93678	-4.2267
											1236.04	-0.94035	-4.2492
											1239.64	-0.94392	-4.27172
											1243.24	-0.94749	-4.29427
											1246.85	-0.95106	-4.31684
											1250.45	-0.95463	-4.33944
											1254.05	-0.95819	-4.36206
											1257.66	-0.96176	-4.3847
											1261.26	-0.96533	-4.40737
											1264.86	-0.9689	-4.43006
											1268.47	-0.97247	-4.45277
											1272.07	-0.97604	-4.47551
											1275.68	-0.97961	-4.49826
											1279.28	-0.98317	-4.52103
											1282.88	-0.98674	-4.54383
											1286.49	-0.99031	-4.56664
											1290.09	-0.99388	-4.58947
											1293.69	-0.99745	-4.61232
											1297.3	-1.00102	-4.63519
											1300.9	-1.00458	-4.65807
											1304.5	-1.00815	-4.68098
											1308.11	-1.01172	-4.70389
											1311.71	-1.01529	-4.72682
											1315.32	-1.01886	-4.74977
											1318.92	-1.02243	-4.77273
											1322.52	-1.02599	-4.79571
											1326.13	-1.02956	-4.81869
											1329.73	-1.03313	-4.84169
											1333.33	-1.0367	-4.8647
											1336.94	-1.04027	-4.88773
											1340.54	-1.04384	-4.91076
											1344.14	-1.0474	-4.93381
											1347.75	-1.05097	-4.95686
											1351.35	-1.05454	-4.97992
											1354.95	-1.05811	-5.003
											1358.56	-1.06168	-5.02607
											1362.16	-1.06525	-5.04916
											1365.77	-1.06882	-5.07226
											1369.37	-1.07238	-5.09536
											1372.97	-1.07595	-5.11846
											1376.58	-1.07952	-5.14157
											1380.18	-1.08309	-5.16469
											1383.78	-1.08666	-5.18781
											1387.39	-1.09023	-5.21093
											1390.99	-1.09379	-5.23405
											1394.59	-1.09736	-5.25718
											1398.2	-1.10093	-5.28031
											1401.8	-1.1045	-5.30344
											1405.41	-1.10807	-5.32657
											1409.01	-1.11164	-5.3497
											1412.61	-1.1152	-5.37283
											1416.22	-1.11877	-5.39596
											1419.82	-1.12234	-5.41908
											1423.42	-1.12591	-5.44221
											1427.03	-1.12948	-5.46533
											1430.63	-1.13305	-5.48845
											1434.23	-1.13662	-5.51156
											1437.84	-1.14018	-5.53467
											1441.44	-1.14375	-5.55777
											1445.05	-1.14732	-5.58087
											1448.65	-1.15089	-5.60396
											1452.25	-1.15446	-5.62704
											1455.86	-1.15803	-5.65012
											1459.46	-1.16159	-5.67319
											1463.06	-1.16516	-5.69625
											1466.67	-1.16873	-5.7193
											1470.27	-1.1723	-5.74234
											1473.87	-1.17587	-5.76537
											1477.48	-1.17944	-5.78839
											1481.08	-1.183	-5.81139
											1484.68	-1.18657	-5.83439
											1488.29	-1.19014	-5.85737
											1491.89	-1.19371	-5.88034
											1495.5	-1.19728	-5.90329
											1499.1	-1.20085	-5.92623
											1502.7	-1.20441	-5.94916
											1506.31	-1.20798	-5.97207
											1509.91	-1.21155	-5.99496
											1513.51	-1.21512	-6.01784
											1517.12	-1.21869	-6.0407
											1520.72	-1.22226	-6.06354
											1524.32	-1.22583	-6.08637
											1527.93	-1.22939	-6.10917
											1531.53	-1.23296	-6.13196
											1535.14	-1.23653	-6.15472
											1538.74	-1.2401	-6.17747
											1542.34	-1.24367	-6.20019
											1545.95	-1.24724	-6.22289
											1549.55	-1.2508	-6.24558
											1553.15	-1.25437	-6.26823
											1556.76	-1.25794	-6.29087
											1560.36	-1.26151	-6.31348
											1563.96	-1.26508	-6.33607
											1567.57	-1.26865	-6.35863
											1571.17	-1.27221	-6.38116
											1574.77	-1.27578	-6.40368
											1578.38	-1.27935	-6.42616
											1581.98	-1.28292	-6.44862
											1585.59	-1.28649	-6.47105
											1589.19	-1.29006	-6.49345
											1592.79	-1.29362	-6.51583
											1596.4	-1.29719	-6.53817
											1600	-1.30076	-6.56049
											1603.6	-1.30433	-6.58277
											1607.21	-1.3079	-6.60503
											1610.81	-1.31147	-6.62726
											1614.41	-1.31504	-6.64945
											1618.02	-1.3186	-6.67161
											1621.62	-1.32217	-6.69374
											1625.23	-1.32574	-6.71584
											1628.83	-1.32931	-6.7379
											1632.43	-1.33288	-6.75993
											1636.04	-1.33645	-6.78193
											1639.64	-1.34001	-6.80389
											1643.24	-1.34358	-6.82582
											1646.85	-1.34715	-6.84771
											1650.45	-1.35072	-6.86956
											1654.05	-1.35429	-6.89138
											1657.66	-1.35786	-6.91316
											1661.26	-1.36142	-6.9349
											1664.86	-1.36499	-6.95661
											1668.47	-1.36856	-6.97827
											1672.07	-1.37213	-6.9999
											1675.68	-1.3757	-7.02149
											1679.28	-1.37927	-7.04304
											1682.88	-1.38283	-7.06455
											1686.49	-1.3864	-7.08602
											1690.09	-1.38997	-7.10745
											1693.69	-1.39354	-7.12884
											1697.3	-1.39711	-7.15018
											1700.9	-1.40068	-7.17148
											1704.5	-1.40425	-7.19275
											1708.11	-1.40781	-7.21396
											1711.71	-1.41138	-7.23514
											1715.32	-1.41495	-7.25627
											1718.92	-1.41852	-7.27735
											1722.52	-1.42209	-7.2984
											1726.13	-1.42566	-7.31939
											1729.73	-1.42922	-7.34035
											1733.33	-1.43279	-7.36125
											1736.94	-1.43636	-7.38211
											1740.54	-1.43993	-7.40292
											1744.14	-1.4435	-7.42369
											1747.75	-1.44707	-7.44441
											1751.35	-1.45063	-7.46508
											1754.95	-1.4542	-7.48571
											1758.56	-1.45777	-7.50629
											1762.16	-1.46134	-7.52681
											1765.77	-1.46491	-7.54729
											1769.37	-1.46848	-7.56772
											1772.97	-1.47205	-7.5881
											1776.58	-1.47561	-7.60843
											1780.18	-1.47918	-7.62871
											1783.78	-1.48275	-7.64894
											1787.39	-1.48632	-7.66912
											1790.99	-1.48989	-7.68925
											1794.59	-1.49346	-7.70933
											1798.2	-1.49702	-7.72935
											1801.8	-1.50059	-7.74932
											1805.41	-1.50416	-7.76924
											1809.01	-1.50773	-7.78911
											1812.61	-1.5113	-7.80893
											1816.22	-1.51487	-7.82869
											1819.82	-1.51843	-7.8484
											1823.42	-1.522	-7.86805
											1827.03	-1.52557	-7.88765
											1830.63	-1.52914	-7.9072
											1834.23	-1.53271	-7.92669
											1837.84	-1.53628	-7.94613
											1841.44	-1.53984	-7.96551
											1845.05	-1.54341	-7.98484
											1848.65	-1.54698	-8.00411
											1852.25	-1.55055	-8.02332
											1855.86	-1.55412	-8.04248
											1859.46	-1.55769	-8.06158
											1863.06	-1.56126	-8.08063
											1866.67	-1.56482	-8.09962
											1870.27	-1.56839	-8.11855
											1873.87	-1.57196	-8.13743
											1877.48	-1.57553	-8.15625
											1881.08	-1.5791	-8.17501
											1884.68	-1.58267	-8.19371
											1888.29	-1.58623	-8.21236
											1891.89	-1.5898	-8.23094
											1895.5	-1.59337	-8.24947
											1899.1	-1.59694	-8.26794
											1902.7	-1.60051	-8.28636
											1906.31	-1.60408	-8.30471
											1909.91	-1.60764	-8.323
											1913.51	-1.61121	-8.34124
											1917.12	-1.61478	-8.35941
											1920.72	-1.61835	-8.37753
											1924.32	-1.62192	-8.39558
											1927.93	-1.62549	-8.41358
											1931.53	-1.62905	-8.43151
											1935.14	-1.63262	-8.44939
											1938.74	-1.63619	-8.46721
											1942.34	-1.63976	-8.48496
											1945.95	-1.64333	-8.50265
											1949.55	-1.6469	-8.52029
											1953.15	-1.65047	-8.53786
											1956.76	-1.65403	-8.55537
											1960.36	-1.6576	-8.57282
											1963.96	-1.66117	-8.59021
											1967.57	-1.66474	-8.60754
											1971.17	-1.66831	-8.62481
											1974.77	-1.67188	-8.64201
											1978.38	-1.67544	-8.65916
											1981.98	-1.67901	-8.67624
											1985.59	-1.68258	-8.69326
											1989.19	-1.68615	-8.71022
											1992.79	-1.68972	-8.72711
											1996.4	-1.69329	-8.74395
											2000	-1.69685	-8.76072
											2003.6	-1.70042	-8.77743
											2007.21	-1.70399	-8.79408
											2010.81	-1.70756	-8.81066
											2014.41	-1.71113	-8.82719
											2018.02	-1.7147	-8.84365
											2021.62	-1.71827	-8.86004
											2025.23	-1.72183	-8.87638
											2028.83	-1.7254	-8.89265
											2032.43	-1.72897	-8.90886
											2036.04	-1.73254	-8.92501
											2039.64	-1.73611	-8.9411
											2043.24	-1.73968	-8.95712
											2046.85	-1.74324	-8.97308
											2050.45	-1.74681	-8.98897
											2054.05	-1.75038	-9.00481
											2057.66	-1.75395	-9.02058
											2061.26	-1.75752	-9.03628
											2064.86	-1.76109	-9.05193
											2068.47	-1.76465	-9.06751
											2072.07	-1.76822	-9.08303
											2075.68	-1.77179	-9.09848
											2079.28	-1.77536	-9.11388
											2082.88	-1.77893	-9.12921
											2086.49	-1.7825	-9.14447
											2090.09	-1.78606	-9.15968
											2093.69	-1.78963	-9.17482
											2097.3	-1.7932	-9.1899
											2100.9	-1.79677	-9.20491
											2104.5	-1.80034	-9.21987
											2108.11	-1.80391	-9.23476
											2111.71	-1.80748	-9.24958
											2115.32	-1.81104	-9.26435
											2118.92	-1.81461	-9.27905
											2122.52	-1.81818	-9.29369
											2126.13	-1.82175	-9.30826
											2129.73	-1.82532	-9.32278
											2133.33	-1.82889	-9.33723
											2136.94	-1.83245	-9.35161
											2140.54	-1.83602	-9.36594
											2144.14	-1.83959	-9.3802
											2147.75	-1.84316	-9.3944
											2151.35	-1.84673	-9.40854
											2154.95	-1.8503	-9.42262
											2158.56	-1.85386	-9.43663
											2162.16	-1.85743	-9.45058
											2165.77	-1.861	-9.46447
											2169.37	-1.86457	-9.4783
											2172.97	-1.86814	-9.49207
											2176.58	-1.87171	-9.50577
											2180.18	-1.87527	-9.51941
											2183.78	-1.87884	-9.53299
											2187.39	-1.88241	-9.54651
											2190.99	-1.88598	-9.55997
											2194.59	-1.88955	-9.57336
											2198.2	-1.89312	-9.5867
											2201.8	-1.89669	-9.59997
											2205.41	-1.90025	-9.61318
											2209.01	-1.90382	-9.62633
											2212.61	-1.90739	-9.63942
											2216.22	-1.91096	-9.65245
											2219.82	-1.91453	-9.66542
											2223.42	-1.9181	-9.67832
											2227.03	-1.92166	-9.69117
											2230.63	-1.92523	-9.70395
											2234.23	-1.9288	-9.71668
											2237.84	-1.93237	-9.72935
											2241.44	-1.93594	-9.74195
											2245.05	-1.93951	-9.7545
											2248.65	-1.94307	-9.76698
											2252.25	-1.94664	-9.77941
											2255.86	-1.95021	-9.79177
											2259.46	-1.95378	-9.80408
											2263.06	-1.95735	-9.81632
											2266.67	-1.96092	-9.82851
											2270.27	-1.96448	-9.84064
											2273.87	-1.96805	-9.85271
											2277.48	-1.97162	-9.86472
											2281.08	-1.97519	-9.87667
											2284.68	-1.97876	-9.88856
											2288.29	-1.98233	-9.90039
											2291.89	-1.9859	-9.91217
											2295.5	-1.98946	-9.92389
											2299.1	-1.99303	-9.93554
											2302.7	-1.9966	-9.94715
											2306.31	-2.00017	-9.95869
											2309.91	-2.00374	-9.97017
											2313.51	-2.00731	-9.9816
											2317.12	-2.01087	-9.99297
											2320.72	-2.01444	-10.0043
											2324.32	-2.01801	-10.0155
											2327.93	-2.02158	-10.0267
											2331.53	-2.02515	-10.0379
											2335.14	-2.02872	-10.049
											2338.74	-2.03228	-10.06
											2342.34	-2.03585	-10.071
											2345.95	-2.03942	-10.0819
											2349.55	-2.04299	-10.0928
											2353.15	-2.04656	-10.1036
											2356.76	-2.05013	-10.1143
											2360.36	-2.0537	-10.125
											2363.96	-2.05726	-10.1356
											2367.57	-2.06083	-10.1462
											2371.17	-2.0644	-10.1568
											2374.77	-2.06797	-10.1672
											2378.38	-2.07154	-10.1776
											2381.98	-2.07511	-10.188
											2385.59	-2.07867	-10.1983
											2389.19	-2.08224	-10.2086
											2392.79	-2.08581	-10.2188
											2396.4	-2.08938	-10.2289
											2400	-2.09295	-10.239
											2403.6	-2.09652	-10.2491
											2407.21	-2.10008	-10.259
											2410.81	-2.10365	-10.269
											2414.41	-2.10722	-10.2789
											2418.02	-2.11079	-10.2887
											2421.62	-2.11436	-10.2985
											2425.23	-2.11793	-10.3082
											2428.83	-2.12149	-10.3179
											2432.43	-2.12506	-10.3275
											2436.04	-2.12863	-10.337
											2439.64	-2.1322	-10.3466
											2443.24	-2.13577	-10.356
											2446.85	-2.13934	-10.3654
											2450.45	-2.14291	-10.3748
											2454.05	-2.14647	-10.3841
											2457.66	-2.15004	-10.3934
											2461.26	-2.15361	-10.4026
											2464.86	-2.15718	-10.4117
											2468.47	-2.16075	-10.4208
											2472.07	-2.16432	-10.4299
											2475.68	-2.16788	-10.4389
											2479.28	-2.17145	-10.4479
											2482.88	-2.17502	-10.4568
											2486.49	-2.17859	-10.4656
											2490.09	-2.18216	-10.4744
											2493.69	-2.18573	-10.4832
											2497.3	-2.18929	-10.4919
											2500.9	-2.19286	-10.5006
											2504.5	-2.19643	-10.5092
											2508.11	-2.2	-10.5178
											2511.71	-2.20357	-10.5263
											2515.32	-2.20714	-10.5348
											2518.92	-2.2107	-10.5432
											2522.52	-2.21427	-10.5516
											2526.13	-2.21784	-10.5599
											2529.73	-2.22141	-10.5682
											2533.33	-2.22498	-10.5764
											2536.94	-2.22855	-10.5846
											2540.54	-2.23212	-10.5928
											2544.14	-2.23568	-10.6008
											2547.75	-2.23925	-10.6089
											2551.35	-2.24282	-10.6169
											2554.95	-2.24639	-10.6249
											2558.56	-2.24996	-10.6328
											2562.16	-2.25353	-10.6407
											2565.77	-2.25709	-10.6485
											2569.37	-2.26066	-10.6562
											2572.97	-2.26423	-10.664
											2576.58	-2.2678	-10.6717
											2580.18	-2.27137	-10.6793
											2583.78	-2.27494	-10.6869
											2587.39	-2.2785	-10.6945
											2590.99	-2.28207	-10.702
											2594.59	-2.28564	-10.7095
											2598.2	-2.28921	-10.7169
											2601.8	-2.29278	-10.7243
											2605.41	-2.29635	-10.7316
											2609.01	-2.29991	-10.7389
											2612.61	-2.30348	-10.7462
											2616.22	-2.30705	-10.7534
											2619.82	-2.31062	-10.7606
											2623.42	-2.31419	-10.7677
											2627.03	-2.31776	-10.7748
											2630.63	-2.32133	-10.7818
											2634.23	-2.32489	-10.7888
											2637.84	-2.32846	-10.7958
											2641.44	-2.33203	-10.8027
											2645.05	-2.3356	-10.8096
											2648.65	-2.33917	-10.8164
											2652.25	-2.34274	-10.8232
											2655.86	-2.3463	-10.83
											2659.46	-2.34987	-10.8367
											2663.06	-2.35344	-10.8434
											2666.67	-2.35701	-10.85
											2670.27	-2.36058	-10.8566
											2673.87	-2.36415	-10.8632
											2677.48	-2.36771	-10.8697
											2681.08	-2.37128	-10.8762
											2684.68	-2.37485	-10.8826
											2688.29	-2.37842	-10.889
											2691.89	-2.38199	-10.8954
											2695.5	-2.38556	-10.9017
											2699.1	-2.38913	-10.908
											2702.7	-2.39269	-10.9143
											2706.31	-2.39626	-10.9205
											2709.91	-2.39983	-10.9267
											2713.51	-2.4034	-10.9328
											2717.12	-2.40697	-10.9389
											2720.72	-2.41054	-10.945
											2724.32	-2.4141	-10.951
											2727.93	-2.41767	-10.957
											2731.53	-2.42124	-10.9629
											2735.14	-2.42481	-10.9689
											2738.74	-2.42838	-10.9747
											2742.34	-2.43195	-10.9806
											2745.95	-2.43551	-10.9864
											2749.55	-2.43908	-10.9922
											2753.15	-2.44265	-10.9979
											2756.76	-2.44622	-11.0036
											2760.36	-2.44979	-11.0093
											2763.96	-2.45336	-11.0149
											2767.57	-2.45692	-11.0205
											2771.17	-2.46049	-11.0261
											2774.77	-2.46406	-11.0316
											2778.38	-2.46763	-11.0371
											2781.98	-2.4712	-11.0426
											2785.59	-2.47477	-11.048
											2789.19	-2.47834	-11.0534
											2792.79	-2.4819	-11.0588
											2796.4	-2.48547	-11.0641
											2800	-2.48904	-11.0694
											2803.6	-2.49261	-11.0747
											2807.21	-2.49618	-11.0799
											2810.81	-2.49975	-11.0851
											2814.41	-2.50331	-11.0903
											2818.02	-2.50688	-11.0954
											2821.62	-2.51045	-11.1006
											2825.23	-2.51402	-11.1056
											2828.83	-2.51759	-11.1107
											2832.43	-2.52116	-11.1157
											2836.04	-2.52472	-11.1206
											2839.64	-2.52829	-11.1256
											2843.24	-2.53186	-11.1305
											2846.85	-2.53543	-11.1354
											2850.45	-2.539	-11.1403
											2854.05	-2.54257	-11.1451
											2857.66	-2.54613	-11.1499
											2861.26	-2.5497	-11.1546
											2864.86	-2.55327	-11.1594
											2868.47	-2.55684	-11.1641
											2872.07	-2.56041	-11.1688
											2875.68	-2.56398	-11.1734
											2879.28	-2.56755	-11.178
											2882.88	-2.57111	-11.1826
											2886.49	-2.57468	-11.1872
											2890.09	-2.57825	-11.1917
											2893.69	-2.58182	-11.1962
											2897.3	-2.58539	-11.2007
											2900.9	-2.58896	-11.2051
											2904.5	-2.59252	-11.2095
											2908.11	-2.59609	-11.2139
											2911.71	-2.59966	-11.2183
											2915.32	-2.60323	-11.2226
											2918.92	-2.6068	-11.2269
											2922.52	-2.61037	-11.2312
											2926.13	-2.61393	-11.2354
											2929.73	-2.6175	-11.2397
											2933.33	-2.62107	-11.2439
											2936.94	-2.62464	-11.248
											2940.54	-2.62821	-11.2522
											2944.14	-2.63178	-11.2563
											2947.75	-2.63535	-11.2604
											2951.35	-2.63891	-11.2645
											2954.95	-2.64248	-11.2685
											2958.56	-2.64605	-11.2725
											2962.16	-2.64962	-11.2765
											2965.77	-2.65319	-11.2805
											2969.37	-2.65676	-11.2844
											2972.97	-2.66032	-11.2883
											2976.58	-2.66389	-11.2922
											2980.18	-2.66746	-11.296
											2983.78	-2.67103	-11.2999
											2987.39	-2.6746	-11.3037
											2990.99	-2.67817	-11.3075
											2994.59	-2.68173	-11.3112
											2998.2	-2.6853	-11.315
											3001.8	-2.68887	-11.3187
											3005.41	-2.69244	-11.3224
											3009.01	-2.69601	-11.326
											3012.61	-2.69958	-11.3297
											3016.22	-2.70314	-11.3333
											3019.82	-2.70671	-11.3369
											3023.42	-2.71028	-11.3405
											3027.03	-2.71385	-11.344
											3030.63	-2.71742	-11.3475
											3034.23	-2.72099	-11.351
											3037.84	-2.72456	-11.3545
											3041.44	-2.72812	-11.358
											3045.05	-2.73169	-11.3614
											3048.65	-2.73526	-11.3648
											3052.25	-2.73883	-11.3682
											3055.86	-2.7424	-11.3716
											3059.46	-2.74597	-11.3749
											3063.06	-2.74953	-11.3782
											3066.67	-2.7531	-11.3816
											3070.27	-2.75667	-11.3848
											3073.87	-2.76024	-11.3881
											3077.48	-2.76381	-11.3913
											3081.08	-2.76738	-11.3946
											3084.68	-2.77094	-11.3977
											3088.29	-2.77451	-11.4009
											3091.89	-2.77808	-11.4041
											3095.5	-2.78165	-11.4072
											3099.1	-2.78522	-11.4103
											3102.7	-2.78879	-11.4134
											3106.31	-2.79235	-11.4165
											3109.91	-2.79592	-11.4195
											3113.51	-2.79949	-11.4226
											3117.12	-2.80306	-11.4256
											3120.72	-2.80663	-11.4286
											3124.32	-2.8102	-11.4315
											3127.93	-2.81377	-11.4345
											3131.53	-2.81733	-11.4374
											3135.14	-2.8209	-11.4404
											3138.74	-2.82447	-11.4433
											3142.34	-2.82804	-11.4461
											3145.95	-2.83161	-11.449
											3149.55	-2.83518	-11.4518
											3153.15	-2.83874	-11.4546
											3156.76	-2.84231	-11.4574
											3160.36	-2.84588	-11.4602
											3163.96	-2.84945	-11.463
											3167.57	-2.85302	-11.4657
											3171.17	-2.85659	-11.4685
											3174.77	-2.86015	-11.4712
											3178.38	-2.86372	-11.4739
											3181.98	-2.86729	-11.4765
											3185.59	-2.87086	-11.4792
											3189.19	-2.87443	-11.4818
											3192.79	-2.878	-11.4845
											3196.4	-2.88156	-11.487
											3200	-2.88513	-11.4896
											3203.6	-2.8887	-11.4922
											3207.21	-2.89227	-11.4948
											3210.81	-2.89584	-11.4973
											3214.41	-2.89941	-11.4998
											3218.02	-2.90298	-11.5023
											3221.62	-2.90654	-11.5048
											3225.23	-2.91011	-11.5073
											3228.83	-2.91368	-11.5097
											3232.43	-2.91725	-11.5122
											3236.04	-2.92082	-11.5146
											3239.64	-2.92439	-11.517
											3243.24	-2.92795	-11.5194
											3246.85	-2.93152	-11.5217
											3250.45	-2.93509	-11.5241
											3254.05	-2.93866	-11.5264
											3257.66	-2.94223	-11.5288
											3261.26	-2.9458	-11.5311
											3264.86	-2.94936	-11.5334
											3268.47	-2.95293	-11.5356
											3272.07	-2.9565	-11.5379
											3275.68	-2.96007	-11.5402
											3279.28	-2.96364	-11.5424
											3282.88	-2.96721	-11.5446
											3286.49	-2.97078	-11.5468
											3290.09	-2.97434	-11.549
											3293.69	-2.97791	-11.5512
											3297.3	-2.98148	-11.5533
											3300.9	-2.98505	-11.5555
											3304.5	-2.98862	-11.5576
											3308.11	-2.99219	-11.5597
											3311.71	-2.99575	-11.5618
											3315.32	-2.99932	-11.5639
											3318.92	-3.00289	-11.566
											3322.52	-3.00646	-11.568
											3326.13	-3.01003	-11.5701
											3329.73	-3.0136	-11.5721
											3333.33	-3.01716	-11.5741
											3336.94	-3.02073	-11.5761
											3340.54	-3.0243	-11.5781
											3344.14	-3.02787	-11.5801
											3347.75	-3.03144	-11.5821
											3351.35	-3.03501	-11.584
											3354.95	-3.03857	-11.5859
											3358.56	-3.04214	-11.5879
											3362.16	-3.04571	-11.5898
											3365.77	-3.04928	-11.5917
											3369.37	-3.05285	-11.5936
											3372.97	-3.05642	-11.5954
											3376.58	-3.05999	-11.5973
											3380.18	-3.06355	-11.5991
											3383.78	-3.06712	-11.601
											3387.39	-3.07069	-11.6028
											3390.99	-3.07426	-11.6046
											3394.59	-3.07783	-11.6064
											3398.2	-3.0814	-11.6082
											3401.8	-3.08496	-11.61
											3405.41	-3.08853	-11.6117
											3409.01	-3.0921	-11.6135
											3412.61	-3.09567	-11.6152
											3416.22	-3.09924	-11.6169
											3419.82	-3.10281	-11.6187
											3423.42	-3.10637	-11.6204
											3427.03	-3.10994	-11.6221
											3430.63	-3.11351	-11.6237
											3434.23	-3.11708	-11.6254
											3437.84	-3.12065	-11.6271
											3441.44	-3.12422	-11.6287
											3445.05	-3.12778	-11.6303
											3448.65	-3.13135	-11.632
											3452.25	-3.13492	-11.6336
											3455.86	-3.13849	-11.6352
											3459.46	-3.14206	-11.6368
											3463.06	-3.14563	-11.6384
											3466.67	-3.1492	-11.6399
											3470.27	-3.15276	-11.6415
											3473.87	-3.15633	-11.643
											3477.48	-3.1599	-11.6446
											3481.08	-3.16347	-11.6461
											3484.68	-3.16704	-11.6476
											3488.29	-3.17061	-11.6491
											3491.89	-3.17417	-11.6506
											3495.5	-3.17774	-11.6521
											3499.1	-3.18131	-11.6536
											3502.7	-3.18488	-11.655
											3506.31	-3.18845	-11.6565
											3509.91	-3.19202	-11.6579
											3513.51	-3.19558	-11.6594
											3517.12	-3.19915	-11.6608
											3520.72	-3.20272	-11.6622
											3524.32	-3.20629	-11.6636
											3527.93	-3.20986	-11.665
											3531.53	-3.21343	-11.6664
											3535.14	-3.217	-11.6678
											3538.74	-3.22056	-11.6692
											3542.34	-3.22413	-11.6705
											3545.95	-3.2277	-11.6719
											3549.55	-3.23127	-11.6732
											3553.15	-3.23484	-11.6745
											3556.76	-3.23841	-11.6759
											3560.36	-3.24197	-11.6772
											3563.96	-3.24554	-11.6785
											3567.57	-3.24911	-11.6798
											3571.17	-3.25268	-11.6811
											3574.77	-3.25625	-11.6823
											3578.38	-3.25982	-11.6836
											3581.98	-3.26338	-11.6849
											3585.59	-3.26695	-11.6861
											3589.19	-3.27052	-11.6874
											3592.79	-3.27409	-11.6886
											3596.4	-3.27766	-11.6898
											3600	-3.28123	-11.691

## Sheet: Figure 4c+d
	Figure 4c	Normalized number of HBs in completely equilibrated PN and PN-F system at 280 K and 340 K																	Time(ns)	PNOH(water)-O(NIPAAm)	PN-FOH(water)-O(NIPAAm)			Time(ns)	PNOH(water)-O(NIPAAm)	PN-FOH(water)-O(NIPAAm)
										Figure 4d		Total water accessible surface area(Å2) of PN and PN-F at 280 K and 340 K						Temperature=280K	0	58807	58807		Temperature=340K	0	41892.2	38122.1
																			0.002	58862.5	58729.8			0.002	42142.6	38140.7
			Time(ns)	PNOH(water)-O(NIPAAm)	PN-FOH(water)-O(NIPAAm)		PNO(water)-NH(NIPAAm)	PN-FO(water)-NH(NIPAAm)											0.004	58749.5	59130.3			0.004	42275.6	38249.5
		Temperature=280K	90	567	625		256	264					<LCST(280K)	STDEVP	>LCST(340K)	STDEVP			0.006	58842.6	58935.7			0.006	42329.9	38157
			92	569	616		242	252				PN	37278.5	238.805	33268	402.546			0.008	58648.1	58755.6			0.008	42155	38112.3
			94	563	594		250	269				PN-F	41524.7	299.774	33396.6	320.474			0.01	58574.1	59189.6			0.01	41986.3	37623.3
			96	545	610		256	257											0.012	58773.1	59049			0.012	41822.9	37942.8
			98	561	588		240	258											0.014	58920.7	59057.2			0.014	41838.5	37693.1
			100	579	599		256	263											0.016	59002.7	58785.9			0.016	42055.2	38021.6
																			0.018	58945.1	58823.6			0.018	42097.1	37896
																			0.02	58867.9	58960			0.02	42032	37783.2
			Time(ns)	PNOH(water)-O(NIPAAm)	PN-FOH(water)-O(NIPAAm)		PNO(water)-NH(NIPAAm)	PN-FO(water)-NH(NIPAAm)											0.022	58788.8	58896			0.022	42225.7	38070.8
		Temperature=340K	90	463	469		224	219											0.024	58858.1	59016.5			0.024	42155.7	38124.9
			92	481	451		226	212											0.026	58916.7	59134.7			0.026	42139.7	37662.8
			94	455	469		218	210											0.028	59034.4	58976.9			0.028	42105.5	37694
			96	483	464		204	205											0.03	59110.3	58825.7			0.03	42266.6	37691.1
			98	467	471		205	206											0.032	58828.2	58992.7			0.032	42085.2	37898.9
			100	472	474		205	221											0.034	58976.5	58973.6			0.034	42272.7	37874.5
																			0.036	58829	59160.4			0.036	42098.1	37755.6
																			0.038	58434.2	59015.2			0.038	42227.9	37632.2
				Temperature	PNOH(water)-O(NIPAAm)	PN-FOH(water)-O(NIPAAm)		PNO(water)-NH(NIPAAm)	PN-FO(water)-NH(NIPAAm)										0.04	58652.2	59064.7			0.04	42010.7	37965.8
		HBs		280K	1.175	1.26042		0.52083	0.54167										0.042	58522.3	58626.1			0.042	42301.2	37940.7
				340K	0.97917	0.97083		0.44583	0.44167										0.044	58611.3	58910.4			0.044	42194.9	37953.5
																			0.046	58644.1	58910.3			0.046	42205.9	37785.6
																			0.048	58482.4	58681.6			0.048	42035.3	37828
				Temperature	PN	PN-F													0.05	58618.7	58670.3			0.05	41841.4	37799.6
		Total HBs conuts		280K	1.69583	1.80208													0.052	58677.6	58954.7			0.052	42145.1	37566.4
				340K	1.425	1.4125													0.054	58654.7	58833.4			0.054	42313.2	37932.1
																			0.056	58492.4	58935.8			0.056	42024.9	37796.6
																			0.058	58458.8	58955.4			0.058	42227	37863.8
																			0.06	58653	59058.1			0.06	42485.4	37966.6
	Normalized number of HBs:		Number of hydrogen bonds/(16*30)																0.062	58471.7	58770.5			0.062	42245.9	37889
	Total HBs conuts:		PN=PNOH(water)-O(NIPAAm)+PNO(water)-NH(NIPAAm)			PN-F=PN-FOH(water)-O(NIPAAm)+PN-FO(water)-NH(NIPAAm)													0.064	58564.9	59115			0.064	42375.6	37837.2
																			0.066	58550.3	58928.6			0.066	42157.3	37844.7
																			0.068	58299.1	58917			0.068	42129	37788.9
																			0.07	58487.2	58875.8			0.07	42143.2	37738.5
																			0.072	58378.1	58581.2			0.072	42107.6	37655.4
																			0.074	58703.9	58841.9			0.074	42228.7	37836.6
																			0.076	58367.5	58991.9			0.076	42166.6	37778.3
																			0.078	58515.4	58947			0.078	42084.8	37561.9
																			0.08	58644.3	58953.1			0.08	41976.1	37603
																			0.082	58572.4	58709.3			0.082	41946.9	37533.7
																			0.084	58484.5	58985.8			0.084	42123.6	37682.7
																			0.086	58485.9	58649			0.086	42215.3	37773.7
																			0.088	58548	58795.2			0.088	42076.3	37483.2
																			0.09	58564.9	58756.8			0.09	42125.9	37502.2
																			0.092	58422.3	58779.9			0.092	42007.6	37619.3
																			0.094	58601.1	58791.9			0.094	41924.3	37724
																			0.096	58794	58756.8			0.096	42288.7	37558.3
																			0.098	58429.5	59009.4			0.098	42166.1	37693.1
																			0.1	58589.3	59001.2			0.1	42334.4	37618.8
																			0.102	58632.6	58715.2			0.102	42221.8	37639.4
																			0.104	58470.2	58661.1			0.104	41943.8	37814.7
																			0.106	58323.7	58701.8			0.106	41935.5	37723.4
																			0.108	58295.3	58626			0.108	42089.8	37646.4
																			0.11	58319.3	58770.3			0.11	42166.5	37688.7
																			0.112	58424.2	58578.1			0.112	41858	38046
																			0.114	58623.4	58538.5			0.114	42138.1	37821.7
																			0.116	58380.8	58376.8			0.116	42041.8	37812.4
																			0.118	58314.3	58620			0.118	42007.5	37894.8
																			0.12	58407.3	58327.7			0.12	41982.1	37950.4
																			0.122	58502.1	58354.2			0.122	42071.1	37782.8
																			0.124	58324.2	58402.2			0.124	41973.5	37856.1
																			0.126	58507.7	58392.4			0.126	41820.1	37587.3
																			0.128	58464	58438.1			0.128	41671.7	37517.6
																			0.13	58741.5	58657			0.13	42023.3	37851.6
																			0.132	58562.5	58577.7			0.132	41957.4	37623.1
																			0.134	58631.6	58406.6			0.134	41686.8	37602
																			0.136	58356	58719.7			0.136	42019.7	37449.3
																			0.138	58480.4	58487.5			0.138	41796.3	37492.4
																			0.14	58492.8	58550.8			0.14	42140.6	37368.6
																			0.142	58361.1	58516.6			0.142	41996.1	37665.6
																			0.144	58248.6	58329.3			0.144	42286.5	37593.3
																			0.146	58252.8	58419.1			0.146	42065.2	37282.6
																			0.148	58196.8	58478.8			0.148	41893.3	37459.4
																			0.15	58397.6	58512.2			0.15	41833.1	37665.3
																			0.152	58490.5	58464.1			0.152	41681.1	37448.6
																			0.154	58404.1	58671.3			0.154	41764.7	37357.9
																			0.156	58442.9	58615.1			0.156	41741.3	37382.8
																			0.158	58409	58478.8			0.158	41899.1	37571
																			0.16	58274.7	58379			0.16	41903.3	37467.7
																			0.162	58205.9	58265.4			0.162	41796.9	37684.9
																			0.164	58186.7	58337.1			0.164	41774.4	37729.5
																			0.166	58209.6	58247.1			0.166	41871.1	37575.2
																			0.168	58240.2	58333.9			0.168	42043.8	37590.2
																			0.17	58154.4	58384			0.17	41700	37473.7
																			0.172	58161.7	58729			0.172	42031.6	37270
																			0.174	58141.6	58711.2			0.174	41838.6	37352
																			0.176	58154.6	58815			0.176	42312.8	37534.9
																			0.178	57919.2	58816			0.178	42014.8	37593.3
																			0.18	58101.9	58540.6			0.18	41758.5	38162.1
																			0.182	58233.3	58407.1			0.182	41695.2	38233.5
																			0.184	58155.6	58695.9			0.184	41784.9	37811.2
																			0.186	58139.7	58674.2			0.186	41659.2	37526
																			0.188	58120.1	58582.5			0.188	41509.3	37428.8
																			0.19	58045.3	58601.5			0.19	41809	37449.4
																			0.192	57854	58495.4			0.192	41555.4	37393.1
																			0.194	57855.9	58666.5			0.194	41827	37742.3
																			0.196	57464.5	58533.1			0.196	41590.1	37807.7
																			0.198	57764.9	58476.8			0.198	41752.3	37547
																			0.2	57809.1	58258.6			0.2	41854.9	37592.9
																			0.202	57835.8	58050.6			0.202	41911.2	37686.9
																			0.204	57811	58116.7			0.204	42074.9	37368.3
																			0.206	57846.6	57858.1			0.206	41629.1	37710.7
																			0.208	58005.3	57984.5			0.208	41996.7	37727.6
																			0.21	58108.8	57756.8			0.21	42018.3	37423.5
																			0.212	57999.1	57818.7			0.212	41845.6	37398.3
																			0.214	58009.3	57757.2			0.214	41573	37527.9
																			0.216	58068.7	58001			0.216	41811.5	37546.5
																			0.218	57995.9	58107.4			0.218	41707.8	37529.3
																			0.22	57988.6	57817.3			0.22	41469.4	37369.2
																			0.222	57905.1	58177.7			0.222	41763.1	37553.2
																			0.224	57885	57938.5			0.224	41805.3	37759.8
																			0.226	57903.5	57841.8			0.226	41807.1	37689.9
																			0.228	58130.1	57894.9			0.228	41616.2	37649
																			0.23	57786.3	57947.7			0.23	41143.2	37768.8
																			0.232	57637.2	58121.5			0.232	41610	37974.1
																			0.234	57614.1	58021.3			0.234	41456.6	38209.2
																			0.236	57748.2	58071.1			0.236	41191.7	37846.8
																			0.238	57664.1	58073.7			0.238	41391.2	37965.5
																			0.24	57677.5	57798			0.24	41374.1	37738.1
																			0.242	57715.6	57853.4			0.242	41554.2	37828.2
																			0.244	57637.1	57736.6			0.244	41415.4	37910.8
																			0.246	57619.3	57910.2			0.246	41441.2	37829.1
																			0.248	57898.6	57432.8			0.248	41661.4	37801.6
																			0.25	57634.1	57536			0.25	41459.5	38013.2
																			0.252	57927.2	57642			0.252	41558	37928
																			0.254	57872.2	57694.1			0.254	41689.6	37815.5
																			0.256	57719	57506.8			0.256	41529.1	37902.1
																			0.258	57585	57484.2			0.258	41567.3	37927.8
																			0.26	57653.8	57439.2			0.26	41814.4	38040
																			0.262	57663.1	57742.3			0.262	41572	38124.4
																			0.264	57940.3	57558.8			0.264	41544.4	37923.7
																			0.266	57961.7	57589.7			0.266	41717.7	37876.1
																			0.268	57968.5	57541			0.268	41592.1	37854.1
																			0.27	57921.2	57598.3			0.27	41564.4	37777.4
																			0.272	57737.7	57754.8			0.272	41628.5	37786.5
																			0.274	57734.3	57843.7			0.274	41406.6	37922.3
																			0.276	57863.4	57907.2			0.276	41386.7	37916.6
																			0.278	57804.1	57943			0.278	41372.3	37634.6
																			0.28	57850.5	57835.6			0.28	41712	37810.4
																			0.282	57844	57768.5			0.282	41749.9	37608.3
																			0.284	57599.4	57792.4			0.284	41669.4	37751.7
																			0.286	57654.5	57785.5			0.286	41626.6	38008
																			0.288	57812.5	57827.4			0.288	41801.5	37810.8
																			0.29	57880.5	57776.8			0.29	41440.7	38296.3
																			0.292	57955.3	57813			0.292	41415.4	38075.8
																			0.294	57935.8	57791.2			0.294	41407.4	38206.8
																			0.296	58000.4	57715.3			0.296	41437.7	38177.5
																			0.298	57772	57818.1			0.298	41224.9	38168.2
																			0.3	57688.5	57690.9			0.3	41321.9	37682.6
																			0.302	57416.1	57770.6			0.302	41376.9	37924.7
																			0.304	57623.8	57800.1			0.304	41072.3	37761
																			0.306	57638.9	57994.7			0.306	41252.1	37751
																			0.308	57552.6	57747.2			0.308	41421.9	37687.5
																			0.31	57698.9	57565.9			0.31	41484.2	37540.6
																			0.312	57755.1	57694.5			0.312	41537	37731.9
																			0.314	57755.8	57515			0.314	41433.5	37664.7
																			0.316	57618.7	57738.7			0.316	41533.6	37627.7
																			0.318	57730.9	57400.2			0.318	41761.4	37764
																			0.32	57725	57569.5			0.32	41754.2	38195.7
																			0.322	58003.7	57555.8			0.322	41460.4	37979.6
																			0.324	57986.8	57331.4			0.324	41151.1	37858.8
																			0.326	58084.7	57449.2			0.326	41409.6	37764.9
																			0.328	58032.6	57508.6			0.328	41473.8	37515.2
																			0.33	57748	57539.2			0.33	41285.6	37851.1
																			0.332	57845.2	57416.5			0.332	41268.2	37768.9
																			0.334	57415.4	57275.4			0.334	41160.3	37799.7
																			0.336	57591.5	57012.8			0.336	41493.5	37753.8
																			0.338	57799.3	56836.5			0.338	41259.9	37815.9
																			0.34	57588.1	56933.9			0.34	41397.7	37735.1
																			0.342	57590.7	56999			0.342	41290.3	37988
																			0.344	57711	57105.1			0.344	41640.4	37809.3
																			0.346	57625.6	57055.7			0.346	41732.7	37984.4
																			0.348	57743	56872.8			0.348	41755.2	38007.4
																			0.35	57628.1	56961.8			0.35	41692.7	37956.2
																			0.352	57586.8	56857			0.352	41672.5	38213.4
																			0.354	57591.6	57220.7			0.354	41447.6	38059.2
																			0.356	57874.2	57038.5			0.356	41577.3	37917.8
																			0.358	57660.2	57148.1			0.358	41715.3	37973.5
																			0.36	57730.4	56909.2			0.36	41682.9	37764.8
																			0.362	57449.2	57100			0.362	41701.3	37706.8
																			0.364	57487.1	56922.7			0.364	41828.6	37914.5
																			0.366	57371.1	56949			0.366	42103.2	37625
																			0.368	57805.6	57215.7			0.368	41993.2	38064.6
																			0.37	57891.4	57164.3			0.37	41680.8	37728
																			0.372	58069.1	57132.8			0.372	41808.7	37910.5
																			0.374	57679.7	57269.4			0.374	41677.3	37542.1
																			0.376	57561.5	57335.5			0.376	41764	37650.9
																			0.378	57401	57249.8			0.378	42010.3	37531.4
																			0.38	57174.1	57352			0.38	41696.6	37656.5
																			0.382	57353.4	57475.4			0.382	41519.3	37731.6
																			0.384	57354.5	57351.6			0.384	41618.4	37849.4
																			0.386	57006.2	57245.3			0.386	41609.3	37840.1
																			0.388	57194.4	57357.2			0.388	41759.3	37851.7
																			0.39	57140.4	57451.5			0.39	41906.3	37652.7
																			0.392	57479.1	57092.6			0.392	41896.4	37878.3
																			0.394	57459.8	57088.3			0.394	41818.1	37610.5
																			0.396	57450.1	57063.9			0.396	41894.6	37742.3
																			0.398	57156.3	56986.7			0.398	41903.3	37606.8
																			0.4	57166.1	57185.8			0.4	42170.4	37740.1
																			0.402	57408.6	57384.2			0.402	42120.5	37855.5
																			0.404	57590.5	57099.4			0.404	42106.6	37406.8
																			0.406	57504.4	57067.3			0.406	42122.5	37503.8
																			0.408	57336.2	57248.2			0.408	42128.8	37583.3
																			0.41	57267.7	57092.5			0.41	42452.5	37393
																			0.412	57269.8	57165.5			0.412	42332.5	37425.3
																			0.414	57300.3	56995.8			0.414	42065.4	37374.6
																			0.416	57411.1	57018.8			0.416	41764.7	37401.4
																			0.418	57730.8	57077.3			0.418	42049.6	37613.7
																			0.42	57712.9	56914.9			0.42	42288.5	37540.4
																			0.422	57368.1	57003			0.422	42254.5	37384.5
																			0.424	57305.9	57081.7			0.424	42135.1	37617.1
																			0.426	57451.5	57028.4			0.426	42384.6	37309.6
																			0.428	57111.9	56871.4			0.428	42529	37315.5
																			0.43	57073.3	56874.6			0.43	42108.6	37426.3
																			0.432	57214.9	56883.4			0.432	42172.5	37436.2
																			0.434	57044.2	56956.7			0.434	42130.3	37696.2
																			0.436	57285.7	56819.1			0.436	41825.2	37603.9
																			0.438	57512.1	56618			0.438	41939.6	37848.1
																			0.44	57242.1	56807.4			0.44	42054	37700.7
																			0.442	57174.8	56728.3			0.442	42211	37402.9
																			0.444	57243.1	56986.2			0.444	41786.4	37467
																			0.446	57349.9	56780.9			0.446	42042.8	37384
																			0.448	57048.5	56916.6			0.448	42089.1	37709.3
																			0.45	57058.1	56889.9			0.45	42193.4	37479.5
																			0.452	57040.2	56862.7			0.452	42122.2	37270.1
																			0.454	56847.8	56653.7			0.454	41987.9	37124.3
																			0.456	57107.7	56952.7			0.456	42293.5	37308.8
																			0.458	57086.2	56631.4			0.458	42089.9	37645.6
																			0.46	56934.1	56700.8			0.46	42026.5	37630.1
																			0.462	56816.7	56839.3			0.462	41761.2	37622.3
																			0.464	56995.6	56638.9			0.464	41607	37498.3
																			0.466	57028.7	56806.5			0.466	41616	37343.3
																			0.468	57095.8	56940.6			0.468	41297.3	37514.1
																			0.47	57131.7	56927.6			0.47	41615	37161.7
																			0.472	56830.1	56839.6			0.472	41651	37170.2
																			0.474	56687.3	56592.2			0.474	41688.8	37249.5
																			0.476	56754.6	56651.2			0.476	41500.5	37643.4
																			0.478	56781.1	56778.7			0.478	41410.3	37520
																			0.48	56718.7	56684.9			0.48	41511.9	37635.8
																			0.482	56849.6	56446.8			0.482	41803.9	37547.4
																			0.484	56738	56953.4			0.484	41427.3	37516.3
																			0.486	56721.9	56770.7			0.486	41714.4	37573.8
																			0.488	56862.8	56902			0.488	41484.1	37434.7
																			0.49	56950.3	56576.5			0.49	41813.1	37461.5
																			0.492	57055	56704.5			0.492	41779.4	37426.4
																			0.494	56908.1	56931.3			0.494	41546.9	37500.5
																			0.496	56789	56466.8			0.496	41709.4	37531.4
																			0.498	56539.9	56596.8			0.498	41860.4	37301.6
																			0.5	56761.1	56701.1			0.5	41680.9	37548.9
																			0.502	56703.6	56591.2			0.502	41730.2	37538.9
																			0.504	56798.4	56802.6			0.504	42059.4	37609.3
																			0.506	56839.4	56415.1			0.506	41698.4	37298.8
																			0.508	56743.5	56423.7			0.508	41863.2	37504.2
																			0.51	56656.3	56580.4			0.51	41685.9	37451.1
																			0.512	56884.7	56177.8			0.512	41700.9	37392.4
																			0.514	56800.8	56063.3			0.514	42163.7	37331.7
																			0.516	57034.5	56143			0.516	41937.1	37187
																			0.518	56915.5	55976			0.518	41859.4	37193.8
																			0.52	56917.9	56236.9			0.52	41929.1	37601.2
																			0.522	56974.5	56133.1			0.522	41652.9	37571.7
																			0.524	56555	56168.5			0.524	41607.4	37537.2
																			0.526	57086.8	56145.7			0.526	41796.8	37422.8
																			0.528	56979.5	55812			0.528	42012.3	37220
																			0.53	57210.2	56263.6			0.53	41749.1	37381.6
																			0.532	57045.3	56038.6			0.532	41753.8	37475.6
																			0.534	57073.8	56182.4			0.534	41538.1	37440.9
																			0.536	56815.2	55928			0.536	41730.8	37454
																			0.538	57040.5	56159.4			0.538	41681	37215.5
																			0.54	56677.4	56148.2			0.54	41800.9	37348.5
																			0.542	56290.5	56070.6			0.542	41599	37320.4
																			0.544	56642.8	56090.8			0.544	41821.8	37539.7
																			0.546	56857.8	56304			0.546	41969.8	37326.3
																			0.548	56915.4	56122.6			0.548	42047	37440.5
																			0.55	56770.8	56323.4			0.55	41996.3	37017.8
																			0.552	56713.5	56321			0.552	41639.6	37560.3
																			0.554	56497.7	56290.2			0.554	41770.9	37450
																			0.556	56654.2	56218.3			0.556	41855.7	37414.3
																			0.558	56643.7	56103.2			0.558	41705.2	37701.8
																			0.56	56662.2	56081.7			0.56	41455.5	37543.2
																			0.562	56705	56333.2			0.562	41755.6	37606.5
																			0.564	56611.2	56229.4			0.564	41615.6	37705.2
																			0.566	56685.5	56094.5			0.566	41702.2	37777.4
																			0.568	56624.4	56204.6			0.568	42097	37603.2
																			0.57	56568.4	55937.6			0.57	41602.4	37791.6
																			0.572	56745.1	56168.6			0.572	41647.5	37707.8
																			0.574	56587.5	56083.9			0.574	41711.3	37783.7
																			0.576	56938.4	56144.4			0.576	41861.8	37639.7
																			0.578	56807	56566			0.578	41403	37874.9
																			0.58	56631.5	56385.6			0.58	41412.8	37768
																			0.582	57036	56141.8			0.582	41517.9	37622.6
																			0.584	56737.2	56170.7			0.584	41766.3	37489.9
																			0.586	56666.9	56267.6			0.586	41595.4	37569.1
																			0.588	56855.9	55989.3			0.588	41714	37586.2
																			0.59	56849.4	56023.3			0.59	41835.3	37739.2
																			0.592	56786.1	56246.8			0.592	41644.8	37914.6
																			0.594	56924.3	56562.8			0.594	41711.2	37728.9
																			0.596	56757.6	56248.2			0.596	42282.5	37938.4
																			0.598	57063.6	56072.8			0.598	42108.6	38136.2
																			0.6	56915	56288.7			0.6	41802.6	37739.3
																			0.602	57009.7	55978.4			0.602	41928.8	38106.1
																			0.604	56747.7	55994.2			0.604	41925.8	38162.7
																			0.606	56388.6	56171.1			0.606	41682.7	37921.9
																			0.608	56410.8	56261			0.608	41847	37848.8
																			0.61	56471.5	56079.3			0.61	41725	37924.1
																			0.612	56534.3	56251.7			0.612	41667.9	38205.2
																			0.614	56578.7	56221			0.614	41884.8	38158.3
																			0.616	56450.8	56151.8			0.616	41277.8	37845.4
																			0.618	56486.8	56174.7			0.618	41739.4	38007.5
																			0.62	56503.6	55903.7			0.62	41735.3	37811.1
																			0.622	56448.7	56261.1			0.622	41725	38096.6
																			0.624	56761.3	56334.6			0.624	41239.6	38183.8
																			0.626	56476.8	56013.3			0.626	41552.6	38074
																			0.628	56392.9	56232.7			0.628	41831.5	37979.8
																			0.63	56754.7	56132.7			0.63	41935	38016.8
																			0.632	56661.5	56167.7			0.632	41840.1	38154.9
																			0.634	56798.6	56467.9			0.634	41383.8	37801.1
																			0.636	56511	56526.1			0.636	41146	37927.2
																			0.638	56390.8	56015.7			0.638	41643.6	37903.3
																			0.64	56396.6	56281.6			0.64	41500.1	37719.6
																			0.642	56435.4	56425.5			0.642	41684.1	37667.5
																			0.644	56287.9	56145.2			0.644	41704.6	37891.1
																			0.646	56714.8	56262.5			0.646	41913.5	37827.5
																			0.648	56506.6	56244.5			0.648	41875.1	37825.8
																			0.65	56358.4	56092.4			0.65	42074.2	38019
																			0.652	56283.8	55887.4			0.652	41874.6	38042.2
																			0.654	56269.3	55794.3			0.654	41747.3	37754.9
																			0.656	56201.5	55923.3			0.656	41566.2	38033.5
																			0.658	56172	55889.4			0.658	41565.7	37968.4
																			0.66	56154.8	55935.3			0.66	41341.4	37737.2
																			0.662	56144.6	55986.1			0.662	41315.2	37804.3
																			0.664	56227.1	55823.6			0.664	41056.7	37710.2
																			0.666	56471.3	55785.2			0.666	41192.8	37517.9
																			0.668	56558.4	55974			0.668	41338.5	37669.2
																			0.67	56144.7	55956.1			0.67	41014	37527.3
																			0.672	56201.9	55749.2			0.672	41271	37757.6
																			0.674	56060.8	55859.5			0.674	41321.8	37712.5
																			0.676	56184.8	55551.8			0.676	41120.9	37787.4
																			0.678	56416.5	55648.9			0.678	41291.9	37759.8
																			0.68	56025.6	55879.7			0.68	41058.9	37755.6
																			0.682	56180.9	55412.2			0.682	41266.7	37799.1
																			0.684	56095.5	55613.9			0.684	41413.3	37560.2
																			0.686	56267.1	55708.8			0.686	41377.3	37691.3
																			0.688	56500.7	55288.3			0.688	41203.8	37688.2
																			0.69	56335.6	55850.6			0.69	41075	37561.4
																			0.692	56354.4	55560.5			0.692	41245.1	37483.3
																			0.694	56283.5	55550.2			0.694	41090.7	37216.4
																			0.696	56433.2	55821.7			0.696	41122.4	37273.5
																			0.698	56091.9	55570			0.698	41152.7	37434.1
																			0.7	56429.3	55610.3			0.7	41279.7	37301.7
																			0.702	56338.9	55485.2			0.702	41146.5	37307.6
																			0.704	56351.2	55479			0.704	41031.7	37436.7
																			0.706	56342.2	55471.9			0.706	40996	37415.4
																			0.708	56420.3	55580.2			0.708	41227.3	37361.3
																			0.71	56340.6	55715.5			0.71	40857.1	37395.9
																			0.712	56293.4	55599.8			0.712	40836.4	37449.6
																			0.714	56343.5	55417			0.714	40990.2	37141.1
																			0.716	56498.8	55513.1			0.716	40870.2	37310
																			0.718	56389.9	55520.2			0.718	40829.9	37349.7
																			0.72	56333.2	55645			0.72	41139.8	37327
																			0.722	56429.4	55613.1			0.722	41503.5	37389.1
																			0.724	56261.2	55460			0.724	41202.9	37323
																			0.726	56102.4	55607.5			0.726	41368.4	37622.3
																			0.728	56165	55437.1			0.728	40983.2	37746.1
																			0.73	56244.7	55659.3			0.73	41419	37340.8
																			0.732	56190.2	55558.9			0.732	41380.6	37419
																			0.734	56147.7	55400.2			0.734	41223.4	37627.3
																			0.736	56316.3	55482.2			0.736	41218.7	37336.8
																			0.738	56201.3	55312.6			0.738	41200	37212.3
																			0.74	56035.8	55312.5			0.74	41538.7	37456.8
																			0.742	56198.5	55258.3			0.742	41385.9	37414.7
																			0.744	56186.1	55362.9			0.744	41287.8	37340.9
																			0.746	56485.9	55633.8			0.746	41704.7	37195.8
																			0.748	56515	55463.9			0.748	41732.2	37391.6
																			0.75	56250.8	55295.8			0.75	41599.8	37379.3
																			0.752	56220.5	55516.5			0.752	41569.9	37444.9
																			0.754	56508.6	55403			0.754	41428.7	37405.5
																			0.756	56394.4	55342.1			0.756	41351.1	37356.4
																			0.758	56034.4	55419.1			0.758	41102	37520.8
																			0.76	56069.8	55351.5			0.76	41476.6	37633.2
																			0.762	56183.7	55324			0.762	41319.1	37677.4
																			0.764	56092.7	55345.8			0.764	41472.9	37568.2
																			0.766	56084.1	55519.7			0.766	41503.9	37593.4
																			0.768	56008.5	55708.1			0.768	41094.9	37968.5
																			0.77	56001.6	55512.5			0.77	41164	37872.5
																			0.772	56114.8	55413.7			0.772	41064.4	37568.2
																			0.774	55816.9	55311			0.774	41033.9	37779.4
																			0.776	55737.8	55520			0.776	40961.6	37457.8
																			0.778	55670	55708			0.778	41038	37597.6
																			0.78	55896.6	55697.3			0.78	41254.8	37591.8
																			0.782	55801.5	55370.5			0.782	41311.3	37578.9
																			0.784	55666.5	55444.5			0.784	41114.7	37722.8
																			0.786	55672.5	55776.4			0.786	41094.9	37595.6
																			0.788	55662.6	55579.1			0.788	41086.8	37920
																			0.79	55672	55635.7			0.79	40843	37846.9
																			0.792	55841.9	55760.1			0.792	40977.5	37851.8
																			0.794	55711.7	55549.5			0.794	40836.4	37842.3
																			0.796	56006.1	55536.6			0.796	40976.7	37722.6
																			0.798	55879	55666.9			0.798	41460.3	37695.5
																			0.8	55798.2	55592.3			0.8	41504.8	37637.1
																			0.802	56008	55609.2			0.802	41409.3	37440.4
																			0.804	55777.5	55567.9			0.804	41418.5	37286.1
																			0.806	55636.1	55393.4			0.806	41581.7	37045.4
																			0.808	55705.9	55492.2			0.808	41759.1	37154.2
																			0.81	55495.3	55576.2			0.81	41840.7	37420.7
																			0.812	55184	55540.6			0.812	41463.7	37369.2
																			0.814	55480.9	55750.3			0.814	41697.8	37414.3
																			0.816	55397.5	55604.3			0.816	41628	37607.1
																			0.818	55508.6	55351.1			0.818	41995.8	37896.1
																			0.82	55491.9	55688.6			0.82	41633.6	37577.2
																			0.822	55670.6	55547			0.822	41896.7	37558.2
																			0.824	55769.6	55463.7			0.824	41843.4	37665.6
																			0.826	55961.8	55655.3			0.826	41580.7	37631.5
																			0.828	55890.1	55380.2			0.828	41594.4	37354.5
																			0.83	55770.7	55627.2			0.83	41557.3	37506.3
																			0.832	55866.7	55550.2			0.832	41426	37383.7
																			0.834	55870.1	55470			0.834	41418.1	37360.2
																			0.836	55788.4	55554.8			0.836	41465.4	37242.6
																			0.838	55869	55696.6			0.838	41162.7	37203.7
																			0.84	55755.3	55406			0.84	41294.1	37320.6
																			0.842	55784	55366.3			0.842	41260.3	37372.5
																			0.844	55851.2	55326.5			0.844	41046.1	37091.8
																			0.846	55737	55797.1			0.846	41130.1	37079
																			0.848	55746.5	55543.7			0.848	41236.2	37067.2
																			0.85	55750.8	55446			0.85	41246	37176.3
																			0.852	55856.8	55740.7			0.852	41244.3	36966.3
																			0.854	55555.5	55757.5			0.854	41189.8	37057.1
																			0.856	55405	55528.9			0.856	41160.8	37073.3
																			0.858	55490.8	55765.6			0.858	41431.8	36850
																			0.86	55414.4	55786.9			0.86	41468.1	37058.5
																			0.862	55369.8	55619.7			0.862	41128.7	36887.4
																			0.864	55564.2	55233.9			0.864	41560	37041.5
																			0.866	55501.5	55241.9			0.866	41315.9	36974.3
																			0.868	55541.7	55189			0.868	41756.2	37278.4
																			0.87	55687.3	55258			0.87	41563.1	37089.6
																			0.872	55639.6	55388.2			0.872	41560.8	37138.6
																			0.874	55762.1	55395.9			0.874	41537.4	37389.2
																			0.876	55856.5	55625.8			0.876	41503	37104.8
																			0.878	55946.9	55470.4			0.878	41503.9	37311.1
																			0.88	55593.6	55354.1			0.88	41380.3	37274.4
																			0.882	55747.6	55601.9			0.882	41283.8	37430.2
																			0.884	55503	55668.2			0.884	41077.1	37095.2
																			0.886	55567	55745			0.886	41310.4	37293.4
																			0.888	55491.2	55523.1			0.888	40954	37033
																			0.89	55425.3	55274.7			0.89	40740.6	37217.2
																			0.892	55371.2	55372.1			0.892	41003.7	37234.4
																			0.894	55375.9	55275.4			0.894	41130.9	37419.9
																			0.896	55523.7	55243.2			0.896	40859.6	37288.5
																			0.898	55494.4	55284.3			0.898	40668.3	37016.2
																			0.9	55405.8	55463.8			0.9	40607.9	37178.8
																			0.902	55516.2	55289.3			0.902	41101.5	37115.7
																			0.904	55429.3	55319.8			0.904	40831.5	36936.2
																			0.906	55366.9	55309			0.906	40916.9	37029.8
																			0.908	55228.9	55223.2			0.908	40893.9	37208.4
																			0.91	55161	55339			0.91	40493.6	37115.8
																			0.912	55034.7	55423.8			0.912	40894.4	37509.7
																			0.914	55440.4	55560.8			0.914	40835.2	37378.5
																			0.916	55008	55586.6			0.916	40884.8	37098.4
																			0.918	54983.9	55634.2			0.918	40931.2	37160.2
																			0.92	55076.8	55725.7			0.92	40753.6	37357.2
																			0.922	55199.5	55454.4			0.922	40981.9	37284.2
																			0.924	55492.5	55315.6			0.924	41083	37199.8
																			0.926	55362.1	55495.5			0.926	40888.9	37329.9
																			0.928	55127.8	55417.6			0.928	40883.8	37687.9
																			0.93	55556.3	55405.3			0.93	40841.3	37674.3
																			0.932	55229.8	55449.9			0.932	40688.8	37686.9
																			0.934	55102.8	55635.2			0.934	40814.6	37375.4
																			0.936	55372.5	55470.3			0.936	40660.4	37495.8
																			0.938	55323.1	55420.2			0.938	40363.8	37858.5
																			0.94	55609.7	55531.4			0.94	40622.8	37680.8
																			0.942	55370.4	55686.3			0.942	40510.3	37630.3
																			0.944	55121	55796.1			0.944	40357.7	37330.8
																			0.946	55141.8	55339.5			0.946	40450.1	37613
																			0.948	55267.7	55562.2			0.948	40161.1	37513.6
																			0.95	55281.3	55358.2			0.95	40320.8	37160.1
																			0.952	55419.9	55377			0.952	40130.7	37405.8
																			0.954	55242.4	54969.8			0.954	40244.8	37295.3
																			0.956	55319.1	55234.3			0.956	40218.8	37430.3
																			0.958	55181.1	55285.4			0.958	40083.3	37140.9
																			0.96	54984	55183.9			0.96	40158.8	37228.6
																			0.962	55033	55081.5			0.962	40424.4	37327.9
																			0.964	54971.8	55250			0.964	40375.1	37216
																			0.966	55177.4	55071			0.966	40083.8	37164.5
																			0.968	55284.6	55163.9			0.968	40290.4	37119.5
																			0.97	55266.6	55384.9			0.97	40325.2	37044.9
																			0.972	55342.9	55233.3			0.972	39902.3	37359.5
																			0.974	55446.6	55294.5			0.974	40067	37688.9
																			0.976	55309.8	55122.6			0.976	40319.9	37560.2
																			0.978	55319.2	55159.7			0.978	40291.2	37462.8
																			0.98	55092	55304.9			0.98	40205.3	37730.5
																			0.982	55185.3	55050.1			0.982	40412.7	37547.2
																			0.984	55239	55477			0.984	40364.1	37308.2
																			0.986	55277.1	55259.6			0.986	40447.7	37354.8
																			0.988	55244.8	55133.3			0.988	40735.7	37319
																			0.99	55346.2	55121.4			0.99	40467.3	37447.4
																			0.992	55448	55228.4			0.992	40745.2	37504.1
																			0.994	55137	55457.7			0.994	40603.1	37447.5
																			0.996	55163.5	55221.4			0.996	40558.7	37511.8
																			0.998	55201.7	55128.8			0.998	40257.1	37365.6
																			1	55201.5	55245.9			1	40343.5	37210.2
																			1.002	55055.1	55042			1.002	40442.4	37667.5
																			1.004	54997.2	55004.1			1.004	40304.6	37619.1
																			1.006	54897.2	54995.1			1.006	40134.1	37572.9
																			1.008	54833.2	55018			1.008	40394.7	37491.5
																			1.01	54888.8	55104.4			1.01	40378.2	37605.9
																			1.012	54906.8	55112.5			1.012	39996.4	37505.3
																			1.014	55003.7	54677			1.014	40574.4	37426.6
																			1.016	54818.2	55039.2			1.016	40523.4	37504
																			1.018	54780.3	55005.1			1.018	40605.2	37520
																			1.02	55003.7	54841.2			1.02	40787.5	37352
																			1.022	55078.9	54805.8			1.022	40699.4	37491.5
																			1.024	55013.4	54788.8			1.024	40731.9	37477.9
																			1.026	55021	54401.6			1.026	40473.1	37571.1
																			1.028	55042.6	54592.6			1.028	40679.9	37639.4
																			1.03	54886.3	54440.6			1.03	40583.5	37442.3
																			1.032	54936.2	54719.8			1.032	40610.2	37021.5
																			1.034	54949.6	54740.7			1.034	40421	37230
																			1.036	55114.6	54908.3			1.036	40405.4	37253.4
																			1.038	55037.5	54675.5			1.038	40679.8	37202.3
																			1.04	55078.5	54786.2			1.04	40697.5	37009.1
																			1.042	54972	54617.6			1.042	40678.1	36833
																			1.044	54981.5	54789.6			1.044	40195.8	36940.9
																			1.046	54999.2	54944			1.046	40530.4	37177.2
																			1.048	54865.7	54844.5			1.048	41000.7	36909.1
																			1.05	55067.6	54965.7			1.05	40902.4	36801.3
																			1.052	55079.9	55073.3			1.052	40705.1	36991.1
																			1.054	55121.3	54753.8			1.054	40642.4	37138.3
																			1.056	55400.5	54830.3			1.056	40912	37038.2
																			1.058	55175.4	54961			1.058	40703	37193.7
																			1.06	55158.6	54802.9			1.06	41377	37388.1
																			1.062	55329.3	54825.4			1.062	41198.2	37348.4
																			1.064	55310.4	54799.6			1.064	41207.3	37409
																			1.066	55112.8	54623.3			1.066	40974.8	37440.3
																			1.068	55235.2	54573.5			1.068	40878.5	37309.6
																			1.07	55089.4	54860.5			1.07	40992.4	37478.2
																			1.072	55383.1	54737.6			1.072	40986.7	37263.5
																			1.074	55217.9	54537			1.074	41221.1	36925.7
																			1.076	55384.5	54579.9			1.076	41145.8	36986.7
																			1.078	54931	54529.4			1.078	41283.4	37437.3
																			1.08	55185.2	54624.3			1.08	41166	37193.4
																			1.082	55165.1	54508.9			1.082	41041.8	37133.9
																			1.084	55333.9	54337.3			1.084	41265.1	37338.6
																			1.086	55084.3	54319.1			1.086	41394.5	37058.6
																			1.088	55190	54562.4			1.088	40634.5	37478.5
																			1.09	55226.1	54603.4			1.09	40750.7	37174.2
																			1.092	54904.8	54411.6			1.092	40768.3	37543.6
																			1.094	55285.2	54367.6			1.094	40755.4	37546.6
																			1.096	55265	54401.3			1.096	40788.9	37521.7
																			1.098	55222	54501.8			1.098	40687.5	37278.2
																			1.1	55347.4	54492.3			1.1	40801.1	37589.4
																			1.102	55154.9	54404.5			1.102	41096.5	37851
																			1.104	55004.8	54627.5			1.104	40641.9	37704.9
																			1.106	55088.2	54466.9			1.106	40966.4	37917.7
																			1.108	55241.3	54646.8			1.108	41134.2	37769.9
																			1.11	54919	54693			1.11	40845.3	37684.4
																			1.112	55195.5	54461.3			1.112	40808	37689.9
																			1.114	55085.1	54543			1.114	40841.5	37616.9
																			1.116	55255.8	54386.3			1.116	40758.9	37422.3
																			1.118	55104.8	54501.7			1.118	40826.9	37182.6
																			1.12	54944.3	54570.1			1.12	40712.2	37368.2
																			1.122	55080.4	54708.8			1.122	40757.4	37419.4
																			1.124	54987.5	54890.7			1.124	40957.2	37319.6
																			1.126	54779.5	54584.4			1.126	40981.1	37402.9
																			1.128	54980.2	54614.9			1.128	40658.3	37110.6
																			1.13	55080.7	54639.1			1.13	40479.1	37025.9
																			1.132	55003.5	54510.8			1.132	40636	37505
																			1.134	55056.9	54411.7			1.134	40395.9	37167.9
																			1.136	55320	54515.5			1.136	40427.9	37073.2
																			1.138	55219.2	54401.5			1.138	40570.6	37295.6
																			1.14	55146.6	54471.4			1.14	40676.3	37046.6
																			1.142	54844	54103.7			1.142	40403.5	37095.7
																			1.144	54981	54023.7			1.144	40586.4	37103.6
																			1.146	55069.1	54132.1			1.146	40352.5	37056.6
																			1.148	55019.4	54325.1			1.148	40792.4	37076.1
																			1.15	54814.2	54631.1			1.15	40626.8	37223.2
																			1.152	54809.3	54213.7			1.152	40708.1	37386.2
																			1.154	54720.1	54608.6			1.154	40380.9	37425.4
																			1.156	54836.5	54332.8			1.156	40439.4	37374
																			1.158	54895	54467.1			1.158	40367.9	37559.1
																			1.16	54739	54534.4			1.16	40457.9	37505.4
																			1.162	54742.7	54659.3			1.162	40493.6	37403.1
																			1.164	54842.3	54494.1			1.164	40090.4	37278.2
																			1.166	54677	54686.5			1.166	40657.6	37510.9
																			1.168	54864.3	54582.6			1.168	40368.7	37468.1
																			1.17	54777.8	54544.7			1.17	40402.6	37687.5
																			1.172	54836.7	54700.7			1.172	40353.9	37626.5
																			1.174	54832.1	54815.2			1.174	40479.5	37551.8
																			1.176	54530.1	54756.6			1.176	40696	37594.9
																			1.178	54219	54744.6			1.178	40608.3	37366.7
																			1.18	54566.5	54871.9			1.18	40594.6	37520.1
																			1.182	54638.3	54772.2			1.182	40557.7	37430.6
																			1.184	54621.8	54474.2			1.184	40578	37338.1
																			1.186	54828.3	54306.8			1.186	40577.8	37371.8
																			1.188	54612.7	54208.7			1.188	40204.2	37078.8
																			1.19	54689.4	54601.1			1.19	40636.5	37198.4
																			1.192	54744.1	54259.8			1.192	40562.6	37268.7
																			1.194	54403	54271.8			1.194	40582.2	37357.3
																			1.196	54808.3	54094.9			1.196	40746.9	37064
																			1.198	54757.7	54082.6			1.198	41080.5	37171.4
																			1.2	54469.8	54150.5			1.2	40680.7	37437.5
																			1.202	54415.2	54284.5			1.202	40622.2	37320.4
																			1.204	54718.1	54432.6			1.204	40748.9	37310.3
																			1.206	54591	54359.4			1.206	41059.8	37361.7
																			1.208	54440.9	54279.3			1.208	40698.4	37203.8
																			1.21	54531.4	54453.9			1.21	40864.3	37153.5
																			1.212	54480.1	54385.7			1.212	41080.1	37292
																			1.214	54544	54498.1			1.214	40610.8	37298.7
																			1.216	54713.5	54398.9			1.216	40684.8	37413.7
																			1.218	54418.5	54476.6			1.218	40819.3	37381.3
																			1.22	54239.6	54266.2			1.22	40732.7	37245.9
																			1.222	54289.9	54454.5			1.222	40531.3	37455.1
																			1.224	54456	54308.4			1.224	40813.1	37424.3
																			1.226	54613.2	54296.6			1.226	40967.5	37440.1
																			1.228	54554.5	54215.7			1.228	40890.1	37441.2
																			1.23	54592	54018.6			1.23	41012.2	37517.3
																			1.232	54479.7	54296.3			1.232	40904.6	37267.8
																			1.234	54376.1	54122			1.234	40606.3	37293.9
																			1.236	54413.1	54163.7			1.236	40531.8	37416.2
																			1.238	54533.6	54063.9			1.238	40608.4	37635.8
																			1.24	54227.8	53876.3			1.24	40747.3	37529.1
																			1.242	54192.4	54168.9			1.242	40781.8	37485
																			1.244	54379.1	54065.8			1.244	40495	37447
																			1.246	54136.9	54332.2			1.246	40696.7	37388
																			1.248	53907.6	54133.5			1.248	40707.8	37278.4
																			1.25	53986.5	54156.3			1.25	40586.9	37458.6
																			1.252	54014.4	54060.2			1.252	40576.4	37575.5
																			1.254	53999.5	54050.4			1.254	40446.6	37580.5
																			1.256	54072.4	54167.8			1.256	40420	37499.8
																			1.258	54220.9	53963.6			1.258	40312.9	37238.9
																			1.26	54131	54229			1.26	40135.3	37446.7
																			1.262	54185.7	54470.4			1.262	40201.6	37585.1
																			1.264	54224.1	54167.3			1.264	40163.6	37067.9
																			1.266	53943.3	54203			1.266	40399.2	37259.2
																			1.268	54013.1	54302.6			1.268	40608.3	37426.6
																			1.27	53990	54434.1			1.27	40227.5	37533.6
																			1.272	53910.9	54565.4			1.272	40187.8	37165.2
																			1.274	53857.9	54037.6			1.274	40292.1	37214.1
																			1.276	53804.1	54248.6			1.276	40441.4	37345.5
																			1.278	53994.7	54340.4			1.278	40356	37329.6
																			1.28	53710.9	54115.5			1.28	40088.6	37537.2
																			1.282	53833.1	54173.9			1.282	40366.3	37348.3
																			1.284	53700.7	53977.6			1.284	40364.6	37434.1
																			1.286	53825.5	53869.3			1.286	40468.3	37505.6
																			1.288	54035.2	54065.5			1.288	40590.3	37556.6
																			1.29	53794.3	53980			1.29	40522.4	37291.9
																			1.292	53761.6	53882.9			1.292	40368.9	37392.4
																			1.294	53930.8	54170.5			1.294	40345.6	37048.9
																			1.296	54321.9	53942.3			1.296	40357.4	37463.9
																			1.298	53959.3	54225.5			1.298	40450.6	37525
																			1.3	53871	54240			1.3	40660.7	37290.6
																			1.302	53627.5	54217.6			1.302	40652.3	37442.2
																			1.304	53811.7	54473.6			1.304	40642.1	37605.1
																			1.306	53854.6	54560.3			1.306	40795.9	37632.8
																			1.308	53717.2	54324.8			1.308	40570.8	37756.6
																			1.31	53899.3	54210.6			1.31	40456.6	38170.3
																			1.312	53789.4	54234.6			1.312	40517.8	37710.4
																			1.314	53943.8	54207.1			1.314	40290.9	37520
																			1.316	53961.2	54361.7			1.316	39914.7	37406.3
																			1.318	54026.4	54213			1.318	40519.1	37612.5
																			1.32	54143.1	54228.1			1.32	40496.4	37569.2
																			1.322	53982.1	54255.3			1.322	40364.3	37503.8
																			1.324	53941.9	54056			1.324	40093.6	37464.8
																			1.326	54014.4	53961.1			1.326	40141.8	37402
																			1.328	54053.7	54089.7			1.328	40204.9	37254.4
																			1.33	53730.3	54252.1			1.33	39970.5	37433.9
																			1.332	54108.3	54166.2			1.332	40141.4	37379.4
																			1.334	53981.8	54230			1.334	40082.6	37572.2
																			1.336	54057.1	54452.5			1.336	40228.3	37524.5
																			1.338	53889.2	54364.3			1.338	40319.8	37263.3
																			1.34	53979.2	54196.1			1.34	40225.2	37177.9
																			1.342	53892.6	54448.9			1.342	40469.7	37007.9
																			1.344	53999.6	54276.8			1.344	40561	36993.7
																			1.346	53813.5	54250			1.346	40163.6	37143.2
																			1.348	54055.1	54515.9			1.348	40334.8	37195.9
																			1.35	53981.8	54201.6			1.35	40581.4	37278.1
																			1.352	54127	54390.8			1.352	40198.2	37326.5
																			1.354	54211.5	54062			1.354	40135.3	37344.4
																			1.356	54244.2	54030.3			1.356	40237.2	37279.3
																			1.358	54069.1	54077.6			1.358	40113.7	37360.2
																			1.36	54029.5	54050.9			1.36	40271.1	37377.6
																			1.362	54251.4	54296.7			1.362	40123.4	37369.1
																			1.364	54201.3	54117.3			1.364	40337.2	37394.5
																			1.366	53934.6	53943.9			1.366	40304.8	37356.8
																			1.368	53855.1	53796.2			1.368	40161.9	37444.3
																			1.37	53852.7	54066.1			1.37	40592.3	37846.9
																			1.372	53803.1	53899.5			1.372	40644.7	37680
																			1.374	53954.4	54193.5			1.374	40642.1	37495.2
																			1.376	54113.1	54114.1			1.376	40751.7	37505.8
																			1.378	53904.7	54021.7			1.378	40535.2	37150.3
																			1.38	53845.5	53861.8			1.38	40421.7	37231.3
																			1.382	53886.8	53901.3			1.382	40638.6	37501.4
																			1.384	53932.4	53982.2			1.384	40557.8	37183.5
																			1.386	53742.1	54079.5			1.386	40639.9	37268.6
																			1.388	53664.2	54149			1.388	40489.9	36842.1
																			1.39	53672.7	53837.8			1.39	40361.5	37018.9
																			1.392	53646.2	53902.5			1.392	40408.4	37027
																			1.394	53642.7	54228.3			1.394	40471.6	36851.1
																			1.396	53861.9	54201			1.396	40322.6	36817
																			1.398	53819.2	54056.2			1.398	40219.8	36769.3
																			1.4	54015.3	54353.2			1.4	40087.4	36515.3
																			1.402	53918.7	53927.8			1.402	40335	36800.2
																			1.404	53771	54023.9			1.404	40242.7	36605.6
																			1.406	53722.7	53841.5			1.406	40272.6	36754.6
																			1.408	53734.8	53968.2			1.408	40005	37013.8
																			1.41	53774.5	53746.5			1.41	40516.1	36989.1
																			1.412	53778.1	53896.5			1.412	40384	36928
																			1.414	53890.7	54120.8			1.414	40429.8	36805.3
																			1.416	53950.6	53729.7			1.416	40424.4	37255.7
																			1.418	53660.3	53853.5			1.418	40265.9	37430
																			1.42	53774.7	54078.2			1.42	40497.6	37202.7
																			1.422	53822.1	54008.6			1.422	40506.2	37150.3
																			1.424	53796.1	54213.4			1.424	40599.8	37249.4
																			1.426	53935.9	53975.5			1.426	40359.7	37088.9
																			1.428	53915	53859.5			1.428	40475.7	37553.6
																			1.43	53777.6	53807.8			1.43	40571	37098.9
																			1.432	53906.3	53576.9			1.432	40632.8	37018.2
																			1.434	53948.9	53660.9			1.434	40725.2	37338.1
																			1.436	53806.6	53764.5			1.436	40490.2	37258.9
																			1.438	53761.7	53943.4			1.438	40655.5	36859.8
																			1.44	53538.1	54001.3			1.44	40483.9	37060.2
																			1.442	53905.4	54130.7			1.442	40398.4	36964.9
																			1.444	53969.5	53857.1			1.444	40504.8	36978.7
																			1.446	54171.1	53747.8			1.446	40337.8	36827.9
																			1.448	53957.5	53769.9			1.448	40327.3	36917
																			1.45	54028.5	53683.6			1.45	40422.4	36881.6
																			1.452	53944.3	53728.4			1.452	40502.2	36939.2
																			1.454	53783.6	53832.9			1.454	40634.9	37252.9
																			1.456	53639.2	53837.8			1.456	40529.6	37237.4
																			1.458	53782.9	53745.3			1.458	40743.1	36897.8
																			1.46	53895.9	53595			1.46	40506.9	37120.4
																			1.462	53903.6	53619			1.462	40461.7	36931.5
																			1.464	53935.3	53554.6			1.464	40824.6	37240
																			1.466	53929	53693.2			1.466	40482.3	37035.6
																			1.468	53816.2	53699.8			1.468	40288.7	37192.2
																			1.47	53811.6	53670.4			1.47	40668.6	37387.6
																			1.472	53569	53704.7			1.472	40706.2	36945.9
																			1.474	53598	53602.4			1.474	40551.2	37348.7
																			1.476	53587.3	53703.2			1.476	40791.1	36980.7
																			1.478	53620.3	53685.9			1.478	40661.8	37302
																			1.48	53433.7	53676			1.48	40215.2	37051.5
																			1.482	53534.9	53634.9			1.482	40393.1	37196.1
																			1.484	53652.8	53383.7			1.484	40336.1	37525.4
																			1.486	53668.1	53465.5			1.486	40547.6	37511.3
																			1.488	53521.7	53568.6			1.488	40401	37114.5
																			1.49	53511.5	53458.7			1.49	40423.8	37405.3
																			1.492	53928.8	53404.8			1.492	40021.1	37629.3
																			1.494	53682.4	53304.7			1.494	39919.2	37311.2
																			1.496	53805.3	53409.1			1.496	40374.6	37224.9
																			1.498	53881.6	53319.6			1.498	40453.9	37071.3
																			1.5	53563.6	53482.3			1.5	40415.9	37310.9
																			1.502	53527.1	53223.7			1.502	40343.4	37480.9
																			1.504	53598.3	53306.5			1.504	40413.8	37206.9
																			1.506	53764	53383			1.506	40157.6	37216.5
																			1.508	53777.8	53495.2			1.508	40134.5	37048.2
																			1.51	53501	53547.7			1.51	39955.6	37481.7
																			1.512	53494	53629.8			1.512	39910.2	37200.5
																			1.514	53584.5	53360			1.514	39983.8	37280.8
																			1.516	53727.3	53318.5			1.516	40248.5	37261.3
																			1.518	53629.5	53265.3			1.518	40282.3	37059.8
																			1.52	53743.8	53385.1			1.52	40291.7	36775.2
																			1.522	53612.4	53206.5			1.522	40146.1	37282.1
																			1.524	53763.8	53226.2			1.524	40037.9	37170.2
																			1.526	53926	53227.4			1.526	40312.5	36949.8
																			1.528	53680.9	53085			1.528	40183.7	37183.4
																			1.53	53943	53058.2			1.53	40205.6	37210.1
																			1.532	53665.7	53294.1			1.532	40506.5	37094.9
																			1.534	53633	53039.8			1.534	40258.2	37050.6
																			1.536	53559	53025.4			1.536	40028.2	37479.4
																			1.538	53567	53106.6			1.538	40394.6	37407.2
																			1.54	53461.6	52994.9			1.54	40524.7	37544.3
																			1.542	53694.2	53105.7			1.542	40348.6	37557
																			1.544	53997.9	53167.3			1.544	40303.4	37378.3
																			1.546	53783.5	53147			1.546	40050.9	37263.6
																			1.548	53583.2	53294.6			1.548	40138.8	37379
																			1.55	53808.9	53439.6			1.55	40466.5	36844.1
																			1.552	53697.1	53240.8			1.552	40521.6	36917
																			1.554	53591.7	53285.7			1.554	40659.1	37089.4
																			1.556	53523.9	53439.3			1.556	40375.6	37134.2
																			1.558	53545.3	53088.4			1.558	40970	37062.9
																			1.56	53473	52922.7			1.56	40639.9	37056
																			1.562	53542	53008.5			1.562	40778.3	37392.3
																			1.564	53599.9	53048.4			1.564	40740.1	37059.3
																			1.566	53592.4	53026.8			1.566	40749.6	37366.4
																			1.568	53571.9	52731.4			1.568	40428.6	37127.5
																			1.57	53806.9	52841			1.57	40646.5	37185.6
																			1.572	53887.3	52857.3			1.572	40788.2	37129
																			1.574	53692.8	52917.1			1.574	40537.6	37253.5
																			1.576	53569.2	52882.9			1.576	40795.1	37215.7
																			1.578	53656.4	52856.2			1.578	40613.3	37043.1
																			1.58	53432	52777.5			1.58	40547.3	37107
																			1.582	53556.1	52937.3			1.582	40501.7	37174.5
																			1.584	53617.5	52977.8			1.584	40347.4	37046.6
																			1.586	53373.1	52924			1.586	40340.7	36963.3
																			1.588	53738.8	53139.9			1.588	40427.1	36944.2
																			1.59	53563.3	52927.9			1.59	40416.2	37033.9
																			1.592	53358.3	52633.4			1.592	40443.5	37530.2
																			1.594	53339.8	52611.1			1.594	40287.8	37380.9
																			1.596	53638.9	53158.8			1.596	40063.3	37354.6
																			1.598	53343.6	53059.2			1.598	40093.9	37220.1
																			1.6	53829.4	52798			1.6	40264	37152.1
																			1.602	53633.6	52833.2			1.602	39968.4	37054
																			1.604	53206.5	52863.7			1.604	40002.5	37076.7
																			1.606	53221.9	52910.4			1.606	40207	37233.5
																			1.608	53207.8	53053.1			1.608	40258.1	37467.1
																			1.61	53076.7	53368.3			1.61	40316.4	37492
																			1.612	53376	53102.8			1.612	40082.8	37303.3
																			1.614	53180.3	53302.7			1.614	40229.5	37351.1
																			1.616	53397.5	53098.6			1.616	39748.1	37511
																			1.618	53439.1	53099.6			1.618	40066.8	37290.8
																			1.62	53218.6	53177.4			1.62	40278.8	37546.2
																			1.622	53135.5	53074.9			1.622	40027.7	37216.6
																			1.624	53170.8	53071.9			1.624	39946.6	37423.7
																			1.626	53283.3	53169.9			1.626	40085.1	37407.9
																			1.628	53406.6	53041.1			1.628	40477.2	37162.8
																			1.63	53314.3	53221			1.63	40294.5	37168.5
																			1.632	53107.5	53280.6			1.632	40144.3	37460.7
																			1.634	53529	53270.7			1.634	40256.2	37522.5
																			1.636	53538.3	53270.6			1.636	40213	37394.7
																			1.638	53456.1	53288.9			1.638	40142	37555.7
																			1.64	53676.6	53012.5			1.64	40294.7	37241.9
																			1.642	53446.8	53098.1			1.642	40198.1	37376
																			1.644	53366	53358.5			1.644	40013.7	37424.2
																			1.646	53294	53165.6			1.646	39899	37545.3
																			1.648	53491.3	53175.8			1.648	39937.1	37375.7
																			1.65	53234	52919.5			1.65	39876.4	37144.1
																			1.652	53349.1	53208.1			1.652	39938.2	37110.7
																			1.654	53507.9	53154.9			1.654	40050.1	37176
																			1.656	53333.9	53309.9			1.656	40164.8	37114.1
																			1.658	53093.4	53233.5			1.658	40187.4	36970.6
																			1.66	53152.6	53477.9			1.66	40302.8	37181.7
																			1.662	53014.2	53300.4			1.662	40393.1	37188.7
																			1.664	53286.3	53137.8			1.664	40308.7	37434
																			1.666	53024.5	53220.8			1.666	40292.4	37199
																			1.668	53087.1	53318.9			1.668	40039.3	37454.8
																			1.67	53416.8	53064.7			1.67	40145	37652.3
																			1.672	53203.2	53056			1.672	40366.6	37307.4
																			1.674	53339.1	53117.3			1.674	40435.8	37237.8
																			1.676	53279	53210.5			1.676	40555.9	37158.4
																			1.678	53317.8	53121.9			1.678	40356.4	37246.4
																			1.68	53466.1	53332			1.68	40388.6	36819.4
																			1.682	53793.3	53291			1.682	40485.2	37059.8
																			1.684	53529.8	53399.6			1.684	40668.8	36873.9
																			1.686	53430	53057.1			1.686	40632.2	37093.6
																			1.688	53538.4	52881.2			1.688	40485.2	37171.5
																			1.69	53380.2	52869.7			1.69	40622.5	37014.1
																			1.692	53495.9	52718.3			1.692	40563.6	36856.9
																			1.694	53275.6	52733.9			1.694	40516.7	36648.7
																			1.696	53428.6	52764.8			1.696	40355.2	36903.7
																			1.698	53118.5	52680.5			1.698	40608	36730.8
																			1.7	53365	52830.6			1.7	40544.2	36732.9
																			1.702	53238.9	52736.5			1.702	40599.4	36790.8
																			1.704	53014.1	52749			1.704	40462.9	36600.5
																			1.706	53314.4	52649			1.706	40304.9	36762.9
																			1.708	53519.2	52765.2			1.708	40417.9	36967.2
																			1.71	53225.3	52874			1.71	40626.7	36871.4
																			1.712	53063.6	52916.6			1.712	40494.5	37222.9
																			1.714	53190.2	52899.9			1.714	40214.8	37154.3
																			1.716	53103.5	53001.6			1.716	40446.4	36911.5
																			1.718	53358.2	52978.6			1.718	40351.3	37024.4
																			1.72	53480.4	52967			1.72	40591	37019.3
																			1.722	53360.2	53101.9			1.722	40344	37191.9
																			1.724	53366.5	52638.1			1.724	40465.4	37119.4
																			1.726	53414.4	52938.6			1.726	40322.1	37060.5
																			1.728	53341.2	52812.2			1.728	40416.5	37069.8
																			1.73	53382.5	52733.7			1.73	40144.2	37141.5
																			1.732	53397.8	52957.2			1.732	40222.5	37307.4
																			1.734	53346.3	52854.3			1.734	40070.5	37328.7
																			1.736	53243.3	52922.5			1.736	40103.8	37166.2
																			1.738	53414	53107.5			1.738	40349.1	37373
																			1.74	53492.4	53195.1			1.74	40038.2	37258.9
																			1.742	53390.6	53041.4			1.742	40351.2	37332.7
																			1.744	53604.6	53073.9			1.744	40186.5	37349
																			1.746	53242.2	52848.8			1.746	39866.5	37372.6
																			1.748	53210	52949			1.748	39976.3	37441.3
																			1.75	53036.9	52865.9			1.75	39773.9	37541
																			1.752	53218.3	52770.6			1.752	39874.8	37345.2
																			1.754	53235.8	52722.1			1.754	39733.2	37098
																			1.756	53206.5	52887.4			1.756	39848	37104.2
																			1.758	53287.6	52714.8			1.758	40021.3	37235
																			1.76	52980.2	52732.7			1.76	40230.7	37206.2
																			1.762	52854.1	52507.8			1.762	40068.3	37570
																			1.764	53107	52710.8			1.764	40083.5	37364.6
																			1.766	53181.3	52841.8			1.766	40469.1	37336.9
																			1.768	53275.6	52656.6			1.768	40340	37252.8
																			1.77	53008.9	52749			1.77	40115.4	37294.4
																			1.772	53022.6	52767			1.772	40416.1	37583.8
																			1.774	52764	53022.3			1.774	40682.9	37577.1
																			1.776	53282.2	52694.8			1.776	40474.4	37343.4
																			1.778	53080.1	53050.4			1.778	40089.6	37546
																			1.78	53125.7	52664.3			1.78	39984.2	37639
																			1.782	52980.1	52737.6			1.782	40148.6	37255.5
																			1.784	52799.1	52522.7			1.784	40515.8	37343.8
																			1.786	53012.4	52736.3			1.786	40659.8	38003.3
																			1.788	52959.8	52697.1			1.788	40573.1	37629.1
																			1.79	52926.2	52696.2			1.79	40501.3	37527.9
																			1.792	53019.1	52842.4			1.792	40492.4	37543.1
																			1.794	52986.1	52584			1.794	40659	37668.9
																			1.796	52948.3	52960.6			1.796	40500.5	37811.8
																			1.798	52870.6	52756.8			1.798	40602.5	37663.3
																			1.8	52721.3	53016.3			1.8	40626.5	37383.5
																			1.802	52876	52806.4			1.802	40610.5	37560.7
																			1.804	52980.5	52796.9			1.804	40584.3	37317.7
																			1.806	52898.6	52950.1			1.806	40313	37694.9
																			1.808	53143.3	52792.8			1.808	40588.2	37393.2
																			1.81	53214.8	52948.2			1.81	40484.4	37496.9
																			1.812	52806.7	53117.5			1.812	39993.6	37177.5
																			1.814	52959.8	53109.7			1.814	40207.3	37498.9
																			1.816	52818.9	53017.7			1.816	39574.7	37280.4
																			1.818	52785.4	53043.1			1.818	39887.9	37448.9
																			1.82	52658.3	53014.3			1.82	40010.4	37456.9
																			1.822	52725	53139.1			1.822	40030.1	37346.1
																			1.824	52685.5	53206.9			1.824	39938.8	37217.1
																			1.826	52835.2	53181			1.826	39857.7	37305.9
																			1.828	52969.2	53098.1			1.828	40099.4	37330.9
																			1.83	52934.8	52928.7			1.83	39955.2	37275.8
																			1.832	53121.2	52977.8			1.832	40380.2	37383.6
																			1.834	53058.6	52989.7			1.834	40280.5	37551.3
																			1.836	53078.5	52734.2			1.836	39886.7	37685.8
																			1.838	52804.3	52607.6			1.838	39892.1	37625.2
																			1.84	52880.9	52934.9			1.84	39945.1	37777.2
																			1.842	52583.6	52733.3			1.842	40034.2	37731.9
																			1.844	52852.9	52649.5			1.844	39797	37552.2
																			1.846	52873.2	52799.2			1.846	40000.4	37702
																			1.848	52992.7	52777.9			1.848	40089.9	37621.6
																			1.85	52906.5	52786.3			1.85	40075.3	37551
																			1.852	52756.3	52503.9			1.852	40033.5	37737.3
																			1.854	52976.3	52532.8			1.854	39972.7	37854.3
																			1.856	52742.4	52584.2			1.856	39994.2	37905.3
																			1.858	52660.8	52754.4			1.858	39720.2	37680.5
																			1.86	52839.5	52935.5			1.86	39859.2	37631.9
																			1.862	52924.6	52897.6			1.862	39893.9	37677.8
																			1.864	52740.5	52983.2			1.864	39817.7	37561
																			1.866	52785.7	52936.1			1.866	39894.1	37387
																			1.868	52529.2	52830.5			1.868	39846.7	37639.5
																			1.87	52840.5	52855			1.87	39617.7	37421.9
																			1.872	52678.6	52636.3			1.872	39610.1	37548.7
																			1.874	52497.1	52819.2			1.874	39682.7	37724.9
																			1.876	52929.3	52790			1.876	39564.6	37455.6
																			1.878	52888.6	52878.8			1.878	39806.7	37393.5
																			1.88	52735.3	53033.7			1.88	39787.7	37633.2
																			1.882	52383.3	52940.3			1.882	39876.5	37646.4
																			1.884	52506.5	52670.6			1.884	39986.9	37945.7
																			1.886	52331.4	52877.8			1.886	40056	37593.2
																			1.888	52299.4	52978.8			1.888	39884.3	37852.9
																			1.89	52419.8	52887.7			1.89	40031.3	37802.3
																			1.892	52252.6	52714.2			1.892	40224.8	37693.9
																			1.894	52219.4	53120.8			1.894	39972.2	37556.9
																			1.896	52533.4	53016.3			1.896	39751.7	37652.8
																			1.898	52622.9	52658.3			1.898	39973	37662.1
																			1.9	52633.7	52578.1			1.9	39960	37246.6
																			1.902	52643.1	52864.9			1.902	40082.1	37349.1
																			1.904	52694.6	52872.2			1.904	40141.1	37211.6
																			1.906	52539.5	52633.8			1.906	40324.6	37431.3
																			1.908	52410	52949.6			1.908	40082.5	37687.9
																			1.91	52410.2	52867			1.91	40260.8	37615.5
																			1.912	52433.3	52846.5			1.912	40428.7	37734.1
																			1.914	52290.9	52931.4			1.914	40215	37613.2
																			1.916	52381	53016.4			1.916	39934.5	37446.6
																			1.918	52598.3	52873.6			1.918	40187.6	37539.1
																			1.92	52223.1	52824.6			1.92	40046.4	37459.1
																			1.922	52267.3	52827.2			1.922	40452.5	37495.4
																			1.924	52335.7	52608.7			1.924	40322.2	37582.5
																			1.926	52564.5	52631.1			1.926	40205.2	37589.2
																			1.928	52531.5	52493.3			1.928	40303.6	37806.6
																			1.93	52487.1	52317.6			1.93	40477.7	37403
																			1.932	52319.8	52525.8			1.932	40299.2	37433.1
																			1.934	52509.8	52547.4			1.934	40594.7	37564.8
																			1.936	52389.1	52718.6			1.936	40344.8	37326.9
																			1.938	52365.2	52550.1			1.938	40321.4	37561.6
																			1.94	52274.2	52386.5			1.94	40235.4	37627.4
																			1.942	52321.3	52786.9			1.942	40355.6	37260.9
																			1.944	52315.5	52595.3			1.944	40329.5	37498.4
																			1.946	52502.4	52634.9			1.946	40155.3	37612.6
																			1.948	52318.6	52336.9			1.948	40397.3	37638.3
																			1.95	52382.6	52611			1.95	40440.2	37651.8
																			1.952	52495.9	52620.8			1.952	40352	37101.7
																			1.954	52614.6	52581.8			1.954	40369.7	37327.2
																			1.956	52348	52639.2			1.956	40648.5	37237.3
																			1.958	52500.2	52584.3			1.958	40356.9	36712.4
																			1.96	52421.3	52507			1.96	40683.9	36903.4
																			1.962	52343	52724.6			1.962	40723.1	36992.2
																			1.964	52136.5	52469.4			1.964	40349.7	36775.2
																			1.966	52418	52524			1.966	40558.7	37048.5
																			1.968	52274.9	52453.5			1.968	40471.1	37230.2
																			1.97	52416.2	52402.7			1.97	40522.9	37024.3
																			1.972	52302.9	52238.9			1.972	40261.7	37285.2
																			1.974	52007.7	52429			1.974	40249.4	37291.5
																			1.976	52009.7	52414.5			1.976	40428.3	37219
																			1.978	52007	52320.1			1.978	40321.2	37359.5
																			1.98	52112	52293.8			1.98	40108.9	37663.8
																			1.982	52124.4	52431.5			1.982	40219.7	37303.8
																			1.984	51905.6	52467			1.984	40175.4	37219.7
																			1.986	52057.8	52671.4			1.986	40361.1	37162
																			1.988	52277.5	52596.5			1.988	40056.8	37214.9
																			1.99	51892.7	52481.1			1.99	40162.7	37114.8
																			1.992	52285.7	52717.1			1.992	40035.1	37348.4
																			1.994	52330.7	52671.6			1.994	39937.4	37533.1
																			1.996	52481.8	52714.7			1.996	39617.6	37554.8
																			1.998	52328.2	52424.1			1.998	39964.4	37625.9
																			2	52210.5	52336.8			2	39806.3	37431.8
																			2.002	52309.4	52669.4			2.002	40278	37388.2
																			2.004	52199.7	52567.8			2.004	40493.9	37415.8
																			2.006	52325.2	52615.2			2.006	40563.6	37469.7
																			2.008	52422.8	52703.7			2.008	40269.2	37493.3
																			2.01	52130.4	52663.2			2.01	40206.1	37479.4
																			2.012	52102.9	52754.2			2.012	40141.6	37090.9
																			2.014	52497.2	52669.2			2.014	40181.3	37104.5
																			2.016	52133.3	52588.6			2.016	40346	37158.4
																			2.018	52136.6	52789.9			2.018	40583.9	37058.1
																			2.02	52644.8	52906			2.02	40455.1	37148.6
																			2.022	52344.1	52886.5			2.022	40489.2	37215
																			2.024	52234.3	52821.9			2.024	40080.7	37360.4
																			2.026	52238.4	52957.6			2.026	40415.8	37181.9
																			2.028	52370.4	52729.4			2.028	40165.8	37011.5
																			2.03	52434.6	52768.7			2.03	40163.7	37113.2
																			2.032	52627.8	52580.8			2.032	40181.3	37084.5
																			2.034	52366.5	52674.5			2.034	40434.8	37123.5
																			2.036	52762.1	52531.2			2.036	39957.7	37218.8
																			2.038	52685.9	52688.7			2.038	40158.6	37155.3
																			2.04	52659.5	52779.3			2.04	40490.2	37458.7
																			2.042	52415.8	52648.6			2.042	40370.7	37469.8
																			2.044	52454.1	52690.8			2.044	40408	37182.9
																			2.046	52728.6	52331.2			2.046	40280	37444.4
																			2.048	52626.3	52816.8			2.048	40272.5	37399
																			2.05	52735.7	52576			2.05	40261.3	37066.6
																			2.052	52602.4	52737.2			2.052	40255.8	37050.2
																			2.054	52535.7	52830.8			2.054	40161.8	36962.8
																			2.056	52478.9	52929.2			2.056	39934.3	37201.3
																			2.058	52381.1	52884.2			2.058	40145.4	37244.1
																			2.06	52395.8	52655.9			2.06	40112.6	37143.5
																			2.062	52323.8	52830.5			2.062	39986.1	37513.2
																			2.064	52333.4	52743.1			2.064	39848.6	37380.7
																			2.066	52367.1	52609.1			2.066	39935.8	37108
																			2.068	52357.8	52542.5			2.068	39844.8	37381.2
																			2.07	52286.8	52640.4			2.07	39760.5	37478
																			2.072	52656.6	52592.5			2.072	39859.9	37385.4
																			2.074	52706.4	52783.3			2.074	39783	37453.8
																			2.076	52755.6	52411.1			2.076	40103.8	37176.9
																			2.078	52776.4	52490.8			2.078	39802.5	37185.7
																			2.08	53030.4	52491.2			2.08	40010	37327.9
																			2.082	52687.1	52469.9			2.082	40152.8	37092.3
																			2.084	52595.2	52167.4			2.084	40308.4	37110.9
																			2.086	52815	52328.7			2.086	40204	36832.3
																			2.088	52803	52084.9			2.088	40194	37140.8
																			2.09	52461.2	52158.1			2.09	40103.9	37009.4
																			2.092	52696.8	52407.1			2.092	40256.1	37045.1
																			2.094	52726	52258.1			2.094	40413.2	37309.5
																			2.096	52374.3	52298.2			2.096	40495	37222.4
																			2.098	52349	52208.2			2.098	40549.2	37024.6
																			2.1	52532.9	52275.8			2.1	40339.4	37289.5
																			2.102	52758	52403.8			2.102	40611	37080.9
																			2.104	52407.5	52142			2.104	40805.8	37313.4
																			2.106	52665.4	51891.5			2.106	40433.4	37077.2
																			2.108	52431.7	52156.6			2.108	40636.7	37316.7
																			2.11	52604.3	52206.9			2.11	40702.6	37399.4
																			2.112	52722.3	52283.5			2.112	40462.2	37403.2
																			2.114	52248.7	52042.7			2.114	40675.6	37407.7
																			2.116	52390.7	52167.7			2.116	40625.2	37305.9
																			2.118	52538.6	52288.2			2.118	40562.3	37003.1
																			2.12	52392.2	52338.9			2.12	40344.2	36785.7
																			2.122	52419	52384.9			2.122	40591.4	36808.4
																			2.124	52513.4	51979			2.124	40455.9	37061.5
																			2.126	52307	52243.2			2.126	40351.3	36820.2
																			2.128	52317	52274.8			2.128	40628.6	36798.8
																			2.13	52258.5	52269.2			2.13	40618.9	36991.7
																			2.132	52283.6	52057.3			2.132	40723.4	36958.6
																			2.134	52133.6	52315			2.134	40669.6	36828.2
																			2.136	52106	51973			2.136	40734.5	36850.2
																			2.138	52374	52335.8			2.138	40854.2	36905.2
																			2.14	52238	52166			2.14	40806.9	36975.6
																			2.142	52507.7	52424.8			2.142	40562	37200.7
																			2.144	52413.4	52159.1			2.144	40353.6	37296
																			2.146	52236.4	52079.8			2.146	40602.3	37289.9
																			2.148	52410.6	52179.9			2.148	40606.5	36934.1
																			2.15	52250.8	52362			2.15	40314.3	37261.2
																			2.152	52290.9	51921.1			2.152	40235.6	36889.4
																			2.154	52342.7	52151.7			2.154	40245.7	37169.1
																			2.156	52411.9	52170.8			2.156	40295.7	36902.7
																			2.158	52691.3	52223.3			2.158	40055.6	37081.9
																			2.16	52816.1	52204.2			2.16	40195	37209.3
																			2.162	52651.4	52453.6			2.162	40356.6	37340.2
																			2.164	52768.5	52442.7			2.164	40507.3	36828.9
																			2.166	52572	52193.7			2.166	40655.1	37090.7
																			2.168	52726.6	52194			2.168	40609.2	37138.2
																			2.17	52589.3	52265.3			2.17	40627.3	37182.6
																			2.172	52698.4	52115.2			2.172	40578.2	37227.2
																			2.174	52845.5	52296.3			2.174	40871.4	37215.8
																			2.176	52613.9	52055.4			2.176	40438.5	37464.6
																			2.178	52449.5	52160.6			2.178	40462.6	37067.2
																			2.18	52547.6	52012.9			2.18	40562.1	37101.1
																			2.182	52546.9	51957.1			2.182	40566	37183.9
																			2.184	52444	52040.7			2.184	40440.2	37463.8
																			2.186	52346.1	51954.4			2.186	40646.6	37497.4
																			2.188	52434.6	52085.1			2.188	40813.4	37279.8
																			2.19	52518.5	52040			2.19	40623	37358.6
																			2.192	52270.5	52208.6			2.192	40836.2	37140.9
																			2.194	52263	51817.8			2.194	41121.1	37019.8
																			2.196	52258.7	52079.3			2.196	40821.6	37143.8
																			2.198	52164.3	52236.1			2.198	40960.4	37096.3
																			2.2	52205.9	52064.3			2.2	40816.4	37147.7
																			2.202	52259.3	52250.1			2.202	40915.7	37040.8
																			2.204	52172.6	52019.2			2.204	40959.1	37276.2
																			2.206	52214.2	52308			2.206	40809	37214.2
																			2.208	52353.7	52084.3			2.208	41200.1	37232.9
																			2.21	52191.8	52428.9			2.21	41018.1	37161.6
																			2.212	52515.8	52119.5			2.212	41064.6	37583.6
																			2.214	52326	52173.8			2.214	41074.9	37399
																			2.216	52555.7	51861.8			2.216	41051.9	37742.5
																			2.218	52437.5	51998.4			2.218	40972.7	37442
																			2.22	52336	51784.3			2.22	40929.7	37553.1
																			2.222	52163	51659			2.222	41036.9	37165.8
																			2.224	52230.2	51693.8			2.224	40875.8	37220.9
																			2.226	52272.8	51945.5			2.226	40514.2	37200
																			2.228	52403.3	52020.5			2.228	40504.8	37492.6
																			2.23	52607.2	51706.8			2.23	40912	37402.8
																			2.232	52576.9	51635.9			2.232	41056.6	37490.6
																			2.234	52588.2	51641.1			2.234	40788	37405.4
																			2.236	52189.2	51834.5			2.236	40693.9	37521.1
																			2.238	52009.2	51685.6			2.238	40467.6	37481
																			2.24	51966	52059.5			2.24	40904	37644.2
																			2.242	52063.6	51960.8			2.242	40576.3	37347.7
																			2.244	52321	52001.9			2.244	40911.1	37243.8
																			2.246	52533.9	52080			2.246	40613.8	37370
																			2.248	52222.4	52250.7			2.248	40483	37215.7
																			2.25	52440.7	52325.2			2.25	40683.3	37202.3
																			2.252	52275.9	51898.5			2.252	40386.8	37152.6
																			2.254	52213.2	51992.2			2.254	40548.9	37208.2
																			2.256	52311.4	52100.6			2.256	40412.1	37328.3
																			2.258	52295.1	52078.4			2.258	40405	37161.7
																			2.26	52239.5	51934.2			2.26	40492.8	37210.4
																			2.262	52282.7	51982.7			2.262	40657.3	37338.8
																			2.264	52458.3	51956			2.264	40415.9	37536.9
																			2.266	52427	52091.9			2.266	40589.1	37438.7
																			2.268	52467.9	52050.2			2.268	40324.8	37217.8
																			2.27	52362.1	51966.4			2.27	40248	36943.8
																			2.272	52528.6	52006.5			2.272	40507	36960.2
																			2.274	52228.7	52257.5			2.274	40506.7	37213.3
																			2.276	52203.3	52069			2.276	40565.5	37362.8
																			2.278	52181.1	52138.6			2.278	40384.3	37121.8
																			2.28	52038.6	52015.3			2.28	40455	37122.3
																			2.282	52100.2	51838.2			2.282	40228.8	37114.2
																			2.284	51748.4	51948.6			2.284	40464.6	37369.3
																			2.286	52417.5	51969			2.286	40439	36921.4
																			2.288	52298.8	51946			2.288	40444.2	37222.7
																			2.29	52331.2	52111.5			2.29	40483.1	37085.8
																			2.292	52333.3	51912.2			2.292	40774.7	37051.6
																			2.294	52181.5	51850.3			2.294	40837.5	37183.2
																			2.296	52409	52164.5			2.296	40612.1	36967.2
																			2.298	52399.9	52044.2			2.298	40410.8	37204.3
																			2.3	52304	52250			2.3	40294	37465
																			2.302	52384.1	52081.5			2.302	40512.4	37030.2
																			2.304	52256.5	52247.3			2.304	40471	37024.4
																			2.306	52155	52128.5			2.306	40318.5	37193.8
																			2.308	52008	52128.2			2.308	40504	37182.2
																			2.31	52332.7	52392.3			2.31	40499.5	36876.4
																			2.312	52215.5	52294.2			2.312	40467.7	36918.1
																			2.314	51994.9	52180.1			2.314	40314.7	36819.2
																			2.316	52180.9	52021.6			2.316	40325.2	37023
																			2.318	52192.9	51919.9			2.318	40001.2	37122.2
																			2.32	52043	52084.6			2.32	40090.4	36927.3
																			2.322	52024.7	51960.6			2.322	40223.6	36847.5
																			2.324	52068.1	52040.9			2.324	40172.1	36727.3
																			2.326	51930	52024.1			2.326	40164.8	37030.1
																			2.328	52196.9	51924.3			2.328	40113.9	37206.1
																			2.33	52214.2	51830.4			2.33	40217.9	37217.1
																			2.332	52398.4	51748.9			2.332	40553.3	37016
																			2.334	52367.8	51880.3			2.334	40329.8	37123.5
																			2.336	52316.4	51902.2			2.336	40235.7	36674.6
																			2.338	52245.5	51555.2			2.338	40301.5	36733.5
																			2.34	52297.1	51799.2			2.34	40128.5	36786.5
																			2.342	52253.5	51613.7			2.342	40395.7	36547.5
																			2.344	52160	51471.7			2.344	40257	36772.3
																			2.346	52345.2	51616.2			2.346	40278.1	36878.8
																			2.348	52312.6	51459			2.348	40262.1	36992.2
																			2.35	52190.8	51552.6			2.35	40068	36790.4
																			2.352	52235.2	51674.4			2.352	39881.6	36784.7
																			2.354	52267.2	51839.9			2.354	40262.1	36791.5
																			2.356	52101	51679.8			2.356	40385.4	37011.1
																			2.358	52169.6	51617.3			2.358	40360.5	36993.8
																			2.36	52080.3	51740.8			2.36	40142.6	36923.7
																			2.362	51933.2	51742.5			2.362	40264.2	36625.9
																			2.364	52037.8	51877.3			2.364	40255.3	36862
																			2.366	52049.7	51887.7			2.366	40158.3	36961.1
																			2.368	52066	51701.4			2.368	40153.6	36886.7
																			2.37	52018.7	51645.8			2.37	40015.8	36595
																			2.372	52094.8	51725.2			2.372	40073.6	36586.6
																			2.374	52022.9	52043.8			2.374	39699.8	36537.1
																			2.376	52044.9	51944.6			2.376	39956.1	36798.4
																			2.378	52037.4	51877.8			2.378	39819	36818.1
																			2.38	52015.3	51687.5			2.38	39880.6	36905.1
																			2.382	52082.7	51776.6			2.382	39968.7	36811.3
																			2.384	51996.2	51931.3			2.384	39870.9	37032.2
																			2.386	52025.3	51853.9			2.386	39818.9	36773.3
																			2.388	51970.2	51893.9			2.388	40116.1	37059.4
																			2.39	52189.9	51825.5			2.39	39926.8	37116.3
																			2.392	52074.6	51944.3			2.392	40037.9	37074.8
																			2.394	51958.6	51915.6			2.394	39735	36872.4
																			2.396	51778.8	51785.4			2.396	39617.1	36993.3
																			2.398	51823.5	51801.7			2.398	39810.7	36899.8
																			2.4	51648.7	51963.1			2.4	39787.4	36863.6
																			2.402	51566.3	52035.7			2.402	40061.8	36923.4
																			2.404	51674.4	51977.1			2.404	40117.6	37109.9
																			2.406	51535.3	51920.4			2.406	39852.2	36870.2
																			2.408	51608.3	51745			2.408	39729.6	36853.6
																			2.41	51789.6	51620.2			2.41	40041.2	36675.1
																			2.412	51697	51757.5			2.412	39825.3	36874.6
																			2.414	51512.9	51762.5			2.414	40020.4	36666.7
																			2.416	51657.7	51401.2			2.416	39972.3	36774.4
																			2.418	51914.7	51656.7			2.418	39769.6	37054
																			2.42	52005.2	51245			2.42	39984.5	37197.7
																			2.422	51832.7	51479			2.422	40155.3	37093.5
																			2.424	51716.4	51456.1			2.424	40103.1	37155.5
																			2.426	51853.2	51121			2.426	40183.7	36786.2
																			2.428	51794.3	51408.3			2.428	40253.2	37003
																			2.43	51719.5	51347.8			2.43	40050.4	36930.5
																			2.432	51801.4	51180.4			2.432	40249	37127.9
																			2.434	51933.5	51275.6			2.434	39941.7	36979.5
																			2.436	51719.2	51359.2			2.436	40410	37128.8
																			2.438	51618	51722.7			2.438	40496.3	36857.4
																			2.44	51540.2	51336.7			2.44	40401.6	37136
																			2.442	51665.6	51392.2			2.442	40419.7	37059.9
																			2.444	51548.3	51649			2.444	40430	37087.6
																			2.446	51798.4	51329.2			2.446	40465	36835.2
																			2.448	51842.6	51255.4			2.448	40477.8	37019.5
																			2.45	51612.9	51394.3			2.45	40542.3	36866.8
																			2.452	51762.2	51693.5			2.452	40361.6	37148.5
																			2.454	52014.1	51666.3			2.454	40604.7	37322.5
																			2.456	51835	51546.4			2.456	40666.4	37594.5
																			2.458	51817.8	51931.8			2.458	40735.3	37165.5
																			2.46	51613.9	51898.7			2.46	40824.1	37362.4
																			2.462	51633.4	51623.2			2.462	40603.9	37178.2
																			2.464	51602.3	51801			2.464	40644.2	37140.3
																			2.466	51537.8	51670.2			2.466	40451.1	37173.4
																			2.468	51663.4	51411.3			2.468	40548.3	36959.4
																			2.47	51690.6	51422.6			2.47	40122.3	36788.8
																			2.472	51735.1	51681.8			2.472	40188.8	36582.6
																			2.474	51910	51359.3			2.474	40301.3	36750
																			2.476	51788.7	51512.8			2.476	40154.7	36890.6
																			2.478	51730	51485.5			2.478	39860.3	36881.3
																			2.48	51757.4	51677.5			2.48	40179.6	36982.9
																			2.482	51668.8	51606.8			2.482	40206.8	36773.3
																			2.484	51564.3	51439			2.484	40098.5	36907.2
																			2.486	52002.2	51575.2			2.486	40092.8	36822.5
																			2.488	51789.3	51408.4			2.488	40168.7	36730.2
																			2.49	51712.7	51370.4			2.49	40387.2	36572.8
																			2.492	51791.8	51489.1			2.492	40243.7	36623.9
																			2.494	51977	51376.4			2.494	40102	36545.4
																			2.496	51911.7	51428.6			2.496	40051.9	36676.6
																			2.498	51912.6	51469.5			2.498	40073.1	36748.8
																			2.5	51815.7	51611.3			2.5	40138.2	36564.8
																			2.502	51926.3	51462.9			2.502	40301.5	36526.2
																			2.504	51663.1	51478.7			2.504	40233.7	36700.8
																			2.506	51642.7	51396.3			2.506	39997.5	36825.9
																			2.508	51841.5	51434.7			2.508	39972.9	36937.8
																			2.51	51723.2	51374.9			2.51	39951.8	36659
																			2.512	51911.5	51386.1			2.512	40041.8	36709
																			2.514	51814.7	51366.9			2.514	40338.6	36787.2
																			2.516	51799.3	51427.4			2.516	40017.8	36476.7
																			2.518	51781.5	51364.2			2.518	40265.4	36704.6
																			2.52	51887.6	51280.4			2.52	39764.2	36876.7
																			2.522	51913	51296.9			2.522	40006	36991.9
																			2.524	51884	51013			2.524	39734.3	36856.1
																			2.526	51716.3	51141.5			2.526	40001.1	37095.3
																			2.528	52008	51149.9			2.528	39862	36941
																			2.53	52142.6	51220.3			2.53	40009	36835.5
																			2.532	51970.3	51254.6			2.532	39912.7	37072.3
																			2.534	52097.1	51179.6			2.534	39571.8	36961.5
																			2.536	52122.6	51174.4			2.536	39686.8	36747.3
																			2.538	51929.7	51162.8			2.538	39648.5	36583
																			2.54	51846.9	50941			2.54	39701.8	36822.5
																			2.542	51807.6	51113.3			2.542	40118.3	36609.4
																			2.544	51800.6	51137.7			2.544	39988.4	36721.3
																			2.546	51850.9	51400			2.546	40041.9	36466.4
																			2.548	51968	51203.6			2.548	40198.4	36555.3
																			2.55	51685.6	51305.1			2.55	40111.7	36701.7
																			2.552	51832.9	51361.2			2.552	39774.6	36906.6
																			2.554	51661.4	51370.1			2.554	39944.9	36662.1
																			2.556	51956.8	51130.6			2.556	39901.5	36565.8
																			2.558	51987.6	51715.9			2.558	39934.9	36659
																			2.56	52085.1	51357.9			2.56	40101.3	36694.8
																			2.562	52048.5	51607.3			2.562	39910.6	36515.8
																			2.564	51816.1	51448.3			2.564	39804.8	37054.1
																			2.566	52032.1	51296.2			2.566	39825	36740.7
																			2.568	52091	51118.8			2.568	39817.5	36759.4
																			2.57	52253.6	51199.3			2.57	39996.4	36714.5
																			2.572	52414.9	51062.8			2.572	39680.5	36971.3
																			2.574	52245.2	50762.3			2.574	39829.8	36915.8
																			2.576	51911.9	50704.9			2.576	39896.8	37259.7
																			2.578	52166.4	51043.4			2.578	39725.4	36625.8
																			2.58	51967.3	50849.6			2.58	40026.7	36354.3
																			2.582	51960.7	50926.6			2.582	39983.5	36682.2
																			2.584	52032.2	50969.6			2.584	39862.7	36394.4
																			2.586	51852.9	50922.7			2.586	39650.7	36454.3
																			2.588	51924.5	51045.8			2.588	40178.1	36535.7
																			2.59	51690.8	51120.2			2.59	39845.7	36297.6
																			2.592	51732.9	51160.5			2.592	40037.1	36385.8
																			2.594	51740.7	51271.8			2.594	39959.5	36455.4
																			2.596	51875.6	51375.9			2.596	40102.4	36425.9
																			2.598	51829.8	50965.6			2.598	40085.4	36577.5
																			2.6	51867.7	51126.2			2.6	40216.5	36843.5
																			2.602	52028.8	51030.3			2.602	39817.1	36747.1
																			2.604	51994.3	51120.9			2.604	40061.7	36636.3
																			2.606	51717.8	50723			2.606	40281.4	36529.8
																			2.608	52099.5	50742.7			2.608	40060.4	36768.2
																			2.61	51977.8	51037			2.61	40229.9	36627.9
																			2.612	51911	50739.8			2.612	40502.8	36969
																			2.614	51871.1	50933.9			2.614	40537.2	36975.5
																			2.616	52031.2	50943.9			2.616	40743	36854
																			2.618	51858.6	50987.1			2.618	40454.3	36941.6
																			2.62	52044.2	50972.3			2.62	40655.2	36848.4
																			2.622	51758.5	50937.2			2.622	40651.6	37073.3
																			2.624	51950.7	50848.2			2.624	40462.6	37152.7
																			2.626	52271.9	50912.4			2.626	40755.4	37077.9
																			2.628	51832	51019.9			2.628	40564.8	37014.8
																			2.63	51765.7	51084.3			2.63	40473	37091.2
																			2.632	51906.1	50901.9			2.632	40634.5	37057.7
																			2.634	51873.1	51125.7			2.634	40668.8	36645.9
																			2.636	51854.4	51052.2			2.636	40668.8	36915.9
																			2.638	51784.4	50899.2			2.638	40582.7	36829.4
																			2.64	51773.1	50686.4			2.64	40382.7	36978.2
																			2.642	51804.1	50681			2.642	40580	36802.7
																			2.644	51754.1	50870.6			2.644	40293.5	36717.6
																			2.646	51417.9	50974.5			2.646	40273.2	36781
																			2.648	51733.9	51003.9			2.648	40566.1	36941.9
																			2.65	51827.2	50856.9			2.65	40349.4	37165.4
																			2.652	51912.8	50817.8			2.652	40744.5	36920.4
																			2.654	51881.9	50826.9			2.654	40153.8	36674.4
																			2.656	51512.2	51022.3			2.656	40423.4	36968.7
																			2.658	51625.8	51068.2			2.658	40472.5	36836.5
																			2.66	51475.3	51158.6			2.66	40415.9	36686
																			2.662	51783	51249.6			2.662	40461	36587.9
																			2.664	51750	51275.3			2.664	40234	36570.4
																			2.666	51565.9	51188.3			2.666	40554.6	36664.2
																			2.668	51422.5	51100.2			2.668	40751.9	36465.3
																			2.67	51587.7	51142.6			2.67	40848.4	36660.4
																			2.672	51692.2	51172.5			2.672	40549.2	36614.1
																			2.674	52026.5	51183.9			2.674	40606	36776.1
																			2.676	51685	51359.4			2.676	40613.8	36579
																			2.678	51600.8	51088.3			2.678	40689.7	36701.9
																			2.68	51329.4	50935.4			2.68	40673.6	36485.8
																			2.682	51566.4	51273.2			2.682	40626	36434.6
																			2.684	51672.7	51138.2			2.684	40693.8	36508.1
																			2.686	51620.9	51297.1			2.686	40670.8	36455.1
																			2.688	51611	51217.3			2.688	40554.8	36393
																			2.69	51452.7	51308.5			2.69	40481.6	36541.5
																			2.692	51352	51309.2			2.692	40468.6	36775.3
																			2.694	51543.8	51050.1			2.694	40444.4	36730.5
																			2.696	51491.9	51085.1			2.696	40609.3	36739.4
																			2.698	51604.4	51433.4			2.698	40630.5	36520
																			2.7	51426.4	51447.6			2.7	40895.8	36623.4
																			2.702	51500.8	51391.3			2.702	41094.2	36432.3
																			2.704	51723.4	51175.2			2.704	40794.2	36537.3
																			2.706	51619	51304.8			2.706	41105.1	36617.9
																			2.708	51592.6	51106.8			2.708	41103.8	36582.8
																			2.71	51747.7	51192.5			2.71	41117.5	36386.7
																			2.712	51635	51190.8			2.712	41261.4	36553.3
																			2.714	51576	51497.2			2.714	41131.8	36605.6
																			2.716	51381.5	51378.2			2.716	40662.9	36781.4
																			2.718	51464.4	51277.9			2.718	40686.3	36623.2
																			2.72	51276.4	51214.9			2.72	40877.3	36487.6
																			2.722	51419.4	51160.8			2.722	41079.8	36477.9
																			2.724	51638.9	51235.7			2.724	40601.6	36640
																			2.726	51421.9	51098.5			2.726	40690.7	36471.4
																			2.728	51276.9	51232.4			2.728	40645	36653.3
																			2.73	51372.5	51389.7			2.73	40777.1	36207.4
																			2.732	51433.5	51569			2.732	40591.4	36429.1
																			2.734	51215.7	51485.2			2.734	40754.8	36452.8
																			2.736	51379.5	51273.8			2.736	40767.4	36516.4
																			2.738	51103.5	51384.6			2.738	40793.4	36603.6
																			2.74	51225.7	51436			2.74	40659.2	36554
																			2.742	51147.7	51737.6			2.742	40708	36432.3
																			2.744	51378.2	51328.4			2.744	40954.5	36551.7
																			2.746	51578.6	51346.3			2.746	40592.3	36438.4
																			2.748	51541.8	51165.4			2.748	40539.8	36426.3
																			2.75	51313.4	51179.4			2.75	40624.3	36401.5
																			2.752	51224.5	51354.7			2.752	40717.6	36846.8
																			2.754	51420.3	51406.7			2.754	40860.6	36506.7
																			2.756	51251.8	51558.9			2.756	40450.4	36870
																			2.758	51465.3	51527.1			2.758	40597.1	36616.7
																			2.76	51428.8	51218.1			2.76	40420.2	36547.3
																			2.762	51476.2	51388.5			2.762	40222.6	36782.2
																			2.764	51533.8	51488.2			2.764	40431.7	36729.5
																			2.766	51385.1	51039.4			2.766	40455.4	36964.7
																			2.768	51259.2	51162			2.768	40570	36614.3
																			2.77	51403.9	51261.8			2.77	40560.3	36364.6
																			2.772	51224.2	51109.5			2.772	40699.9	36561.7
																			2.774	51169.8	50806.1			2.774	40482.7	36458.1
																			2.776	51264.7	51266.4			2.776	40575.2	36301.3
																			2.778	51407.1	51157.8			2.778	40267.9	36358.9
																			2.78	51303.3	51082.9			2.78	40371.8	36489
																			2.782	51300.2	50756.6			2.782	40470.3	36657
																			2.784	51391.7	50795.1			2.784	40528.3	36716.3
																			2.786	51114.3	50769.8			2.786	40275.4	36565.1
																			2.788	51356.2	50918.8			2.788	40043.2	36539.2
																			2.79	51562.9	50878.7			2.79	40388.7	36699.3
																			2.792	51297.8	51028.1			2.792	40393.1	36707
																			2.794	51554.4	51022.1			2.794	40582	36746
																			2.796	51449	50844			2.796	40281.6	36852.4
																			2.798	51402.3	50977.6			2.798	40470.5	36540.3
																			2.8	51384.4	51036.7			2.8	40335.7	36596.3
																			2.802	51527.2	51156.1			2.802	40562.5	36904.7
																			2.804	51587.5	51350			2.804	40442.2	36855.1
																			2.806	51545.4	51205.9			2.806	40483.3	36884.3
																			2.808	51208.5	51160.1			2.808	40039.5	37096.1
																			2.81	51427.2	51259			2.81	40319.8	36923.2
																			2.812	51151	51056.8			2.812	40324.7	37133.2
																			2.814	51256.5	51314.8			2.814	40219.1	36952.2
																			2.816	51170.8	51097.2			2.816	40501.3	37062.3
																			2.818	51237.4	51217.5			2.818	40334.4	36751.6
																			2.82	51392.9	51189.1			2.82	40133.9	36750.2
																			2.822	51250.3	51350.2			2.822	40112	36504
																			2.824	51309.8	51079.4			2.824	40228.4	36581.5
																			2.826	51315.2	51404.7			2.826	40286.6	36862.3
																			2.828	51280.9	51161.3			2.828	40431.4	36807.1
																			2.83	51323.2	50984.9			2.83	40104.4	37123
																			2.832	51028.5	51174.3			2.832	40305.3	36984.6
																			2.834	51151.7	50948.4			2.834	40363.2	37064.7
																			2.836	51039.3	51176.2			2.836	40220.2	36835.5
																			2.838	51088.6	51510.2			2.838	40525.6	36954
																			2.84	50995.9	51161.6			2.84	40005.9	36872.3
																			2.842	51202.8	51145.3			2.842	40107.6	37131
																			2.844	51282.2	51383			2.844	39993.4	36938.8
																			2.846	51132	51218.4			2.846	40105.7	37112
																			2.848	51286.9	51276.2			2.848	40036.2	37079
																			2.85	51358	51663.4			2.85	40176.6	36864.2
																			2.852	51156.3	51496.5			2.852	40130.1	36882.7
																			2.854	51348.3	51469.9			2.854	40130.6	36891.5
																			2.856	51196.2	51460.5			2.856	40164.9	36977.8
																			2.858	51427.6	51746.9			2.858	40104.4	37076.7
																			2.86	51479.7	51283.1			2.86	40171.3	36995.2
																			2.862	51538.1	51318.8			2.862	40269.2	37086.4
																			2.864	51514.2	51094.1			2.864	40127.8	36730.8
																			2.866	51548.2	51389.5			2.866	40340.5	36791.9
																			2.868	51500.5	51497.8			2.868	40248.3	36772.3
																			2.87	51550.6	51309.1			2.87	40385.2	36726.4
																			2.872	51638.4	51170			2.872	40339.7	36652.7
																			2.874	51515	51288.7			2.874	39710.7	36501.5
																			2.876	51506.2	51237.8			2.876	39872.6	36825.7
																			2.878	51368.5	51295.2			2.878	40026.3	36663.1
																			2.88	51641.6	51215.3			2.88	39795.3	36775.1
																			2.882	51461.8	51098.8			2.882	40068.8	36578.4
																			2.884	51761.1	50985.3			2.884	40049	36865
																			2.886	51557.5	50853.5			2.886	40314.4	36839.1
																			2.888	51572.7	50480.1			2.888	39881.4	36875.9
																			2.89	51311.5	50866.3			2.89	40383.7	37041.6
																			2.892	51395.4	50959.1			2.892	39903.2	36839.6
																			2.894	51346.1	51084.4			2.894	39883.1	36970
																			2.896	51417.6	51066.7			2.896	39852.2	37109.6
																			2.898	51690	50925.3			2.898	39971.9	37014.7
																			2.9	51777.4	50797			2.9	39832.4	36855.9
																			2.902	51756.7	50709.2			2.902	39847.2	36663.1
																			2.904	51921.6	51042.8			2.904	40017.4	36661.6
																			2.906	51667.2	50768.8			2.906	39485.8	36928.7
																			2.908	51482.4	50724.3			2.908	39768.5	36852.8
																			2.91	51452.4	50788.2			2.91	39710.8	36965.8
																			2.912	51727.9	50894.7			2.912	39694.6	37094.2
																			2.914	51768.4	50622			2.914	40119.9	37029.8
																			2.916	51626.6	51082.7			2.916	40259	36852.4
																			2.918	51497.5	50852.2			2.918	39996.6	37011.6
																			2.92	51545.2	50822.2			2.92	40090.9	36791.7
																			2.922	51325.7	50459.3			2.922	39819.2	36999.5
																			2.924	51346.7	50697.5			2.924	40097.3	36836.1
																			2.926	51244.5	50757.8			2.926	39925.8	36800.3
																			2.928	51062.9	50778.4			2.928	39973.2	36791.3
																			2.93	51404.6	50956.4			2.93	40082.8	36437.8
																			2.932	51460	50513.9			2.932	40266.1	36752.4
																			2.934	51598.6	50470.9			2.934	40221.3	36456.3
																			2.936	51540.2	50307			2.936	39778.1	36775
																			2.938	51546.2	50510.2			2.938	39878.7	36698.8
																			2.94	51690.4	50663.2			2.94	39932.6	36930.3
																			2.942	51452.3	50892.6			2.942	39925.4	36653.1
																			2.944	51598	50605.8			2.944	40076.9	36610.6
																			2.946	51920.8	50587.3			2.946	39993.9	36715.8
																			2.948	51852	50695.2			2.948	40196.7	36759.4
																			2.95	51733.8	50622.7			2.95	40246.6	36609.3
																			2.952	51658.6	50788			2.952	40164.2	36555.8
																			2.954	51779.5	50849.1			2.954	40129.9	36587.9
																			2.956	51938.7	50431.5			2.956	40308.5	36586.5
																			2.958	51742	50742.6			2.958	40119.8	36879.8
																			2.96	51663.7	50595.7			2.96	40274.7	36609.7
																			2.962	51803.3	50507			2.962	40119.1	36843.5
																			2.964	51596.7	50337.4			2.964	40087.2	36620.3
																			2.966	51593.4	50662.2			2.966	39988.5	36743
																			2.968	51458.7	50557.6			2.968	40111.3	36670.7
																			2.97	51797.9	50511.8			2.97	39897.1	36738.8
																			2.972	51599.3	50525.7			2.972	39999.5	36520.4
																			2.974	51748.2	50523.9			2.974	39860.2	36534.6
																			2.976	51782	50713.2			2.976	40120.9	36581.6
																			2.978	51756.1	50861.9			2.978	39877.1	36561.3
																			2.98	51643.7	50551			2.98	40105.9	36411.9
																			2.982	51548	50893.1			2.982	39933.3	36214.5
																			2.984	51588.5	50858.1			2.984	39936	36605.7
																			2.986	51810.3	50847.4			2.986	39732.7	36220.4
																			2.988	51825.8	50588.2			2.988	40085.6	36226.7
																			2.99	51895.9	50586.1			2.99	40282	36100.1
																			2.992	51888.6	50476.6			2.992	40108.6	36443.3
																			2.994	51687.3	50838.5			2.994	39902.7	36285.9
																			2.996	51532.6	50552.2			2.996	39758.3	36307.7
																			2.998	51574.1	50397.2			2.998	40122.1	36463.4
																			3	51592.8	50472.3			3	40393.7	36624.6
																			3.002	51737.5	50610.3			3.002	40407.2	36808.6
																			3.004	51694.3	50857.2			3.004	40455	36709.4
																			3.006	51452.4	50632.4			3.006	40296	36650.4
																			3.008	51464.1	50614.1			3.008	40669.9	36668
																			3.01	51524.8	50891.3			3.01	40553.2	36597.8
																			3.012	51364.3	51306.2			3.012	40159.5	36820.3
																			3.014	51439.5	50913.3			3.014	40202.3	36729.8
																			3.016	51424.8	50743			3.016	39791.8	36800.2
																			3.018	51458.9	50957			3.018	39751.3	36639.7
																			3.02	51472.1	50989.7			3.02	39780.9	36646.8
																			3.022	51363.4	50911.5			3.022	39815	36565.9
																			3.024	51352.4	50790.8			3.024	39668.6	36715
																			3.026	51308.4	50966.1			3.026	39652.3	36720.3
																			3.028	51209.7	50873.2			3.028	39775.5	36888
																			3.03	51193.6	50715			3.03	39541.5	36561.1
																			3.032	51405.5	50718.8			3.032	39950.9	36551
																			3.034	51587.5	50365.9			3.034	39626.8	36585.7
																			3.036	51624.4	50643.8			3.036	40030.2	36790.5
																			3.038	51658.3	50432.2			3.038	40070.2	36614
																			3.04	51860.5	50549.3			3.04	40048.2	36742.8
																			3.042	51583.7	50605.1			3.042	39678.8	36735.6
																			3.044	51673.1	50273			3.044	39931.7	36607.5
																			3.046	51701.3	50227.9			3.046	40016.4	36580.1
																			3.048	51437.6	50441.7			3.048	39827	36466.7
																			3.05	51470.4	50457.4			3.05	39627.3	36368.8
																			3.052	51765.7	50435.7			3.052	39755.8	36625.1
																			3.054	51500.6	50338.2			3.054	39872.5	36521.3
																			3.056	51588.3	50260.9			3.056	39912.3	36340.1
																			3.058	51542.8	50056.5			3.058	40099.8	36732.1
																			3.06	51531	50096.5			3.06	39861.4	36988.9
																			3.062	51414.5	50384.1			3.062	39889.5	37069.4
																			3.064	51641.4	50280.2			3.064	39896.2	36795.9
																			3.066	51547.2	50316.6			3.066	39898.4	36682.9
																			3.068	51564.3	50419.7			3.068	39966	36771.1
																			3.07	51538.6	50237.8			3.07	39700.6	36894.2
																			3.072	51706.5	50104.2			3.072	39740.7	37033
																			3.074	51640.5	50222.6			3.074	39777.3	37009.6
																			3.076	51566.6	50005.7			3.076	40010.5	37028.6
																			3.078	51553.8	50069.4			3.078	39921.6	36658.2
																			3.08	51195.6	49922.6			3.08	39890.9	36988.4
																			3.082	51371.4	49916.7			3.082	39892.2	37068.3
																			3.084	51315.5	50189.5			3.084	40083.4	37192.8
																			3.086	51638	50213			3.086	40070.4	36912.4
																			3.088	51662.3	50398.1			3.088	39849.5	37017.7
																			3.09	51467.8	50095.6			3.09	39771.7	36985.1
																			3.092	51554.3	50301.2			3.092	39963.1	37033.6
																			3.094	51530.2	50258.1			3.094	40097.1	36974.9
																			3.096	51343.2	50294			3.096	39836.2	37077.3
																			3.098	51747.2	50290.6			3.098	39914.8	36820.1
																			3.1	51556.9	50375.3			3.1	39967	36934
																			3.102	51653.1	50392.4			3.102	39770.8	36901.7
																			3.104	51546.5	50501.5			3.104	39929	36975
																			3.106	51735.9	50568			3.106	39725.2	37030.8
																			3.108	51433.2	50575.8			3.108	40146.7	36953.4
																			3.11	51288.2	50595.2			3.11	40210.4	36920.9
																			3.112	51202	50673.9			3.112	40065.4	36919.3
																			3.114	51138.2	50300.6			3.114	39957.6	36994.8
																			3.116	51363.6	50329.7			3.116	40026	37095
																			3.118	51280.8	50066.7			3.118	39974.8	37086.3
																			3.12	51015.3	50188			3.12	39909.7	36796.3
																			3.122	50834	50164.9			3.122	39938.3	36841.9
																			3.124	51155.9	50310.4			3.124	40129.1	36958.5
																			3.126	50867.2	50427			3.126	40071.5	36832.2
																			3.128	51026.9	50360.8			3.128	40268.7	36808.7
																			3.13	51159.9	50272.2			3.13	39983.5	36643.7
																			3.132	50924	50448.2			3.132	39976.4	36805
																			3.134	50723.9	50412.3			3.134	40173.2	36928.2
																			3.136	51055.9	50330.1			3.136	40106.2	37014.5
																			3.138	51005.4	50545.2			3.138	39883.1	36787.3
																			3.14	51161.2	50519.7			3.14	39927.6	36720.8
																			3.142	51019.5	50861.9			3.142	39826.8	36865.6
																			3.144	50944.7	50456			3.144	40090.8	36815.6
																			3.146	51042.8	50303.9			3.146	39983.7	37055.5
																			3.148	51225.8	50463.2			3.148	40033.8	37057
																			3.15	51267	50503.6			3.15	40283	36935.1
																			3.152	51018.4	50463.7			3.152	39883.9	37057.6
																			3.154	50949.3	50421.1			3.154	39919.2	37003.9
																			3.156	51024.9	50553			3.156	40100.7	36819
																			3.158	50955.3	50408.7			3.158	39958.1	36850.3
																			3.16	50994.8	50394.2			3.16	40213.4	37017.2
																			3.162	51025.3	50601.6			3.162	40142.9	36899.4
																			3.164	51018.3	50316.3			3.164	39909.3	37144.5
																			3.166	50790.3	50433.7			3.166	39906.8	36871.5
																			3.168	50825.3	50307.2			3.168	39754.7	36524
																			3.17	51005	50132.9			3.17	40100.4	37020.6
																			3.172	50900.4	50252.8			3.172	39899.9	36930.3
																			3.174	50865.2	50259.5			3.174	39792.2	37035.1
																			3.176	50954.2	50231.1			3.176	40133.7	37163.2
																			3.178	51010.7	50306.8			3.178	40254.1	37110.9
																			3.18	50952.6	50079.1			3.18	39936.5	37117.1
																			3.182	51176.4	50256.6			3.182	40243.1	36926.4
																			3.184	50872.8	50342.2			3.184	39928	37120.9
																			3.186	51423.1	50300.5			3.186	40263	37271.8
																			3.188	51201.9	50257.4			3.188	40217.6	37055.7
																			3.19	51243.5	50555.6			3.19	40274.8	37108.4
																			3.192	51198.2	50179			3.192	40316.2	36920.4
																			3.194	51198.1	50205.9			3.194	40259	37109.3
																			3.196	51024.7	50119.5			3.196	39924.6	36948.2
																			3.198	50794.3	50170.2			3.198	40309.1	36700.3
																			3.2	51361.9	50004.6			3.2	40376.8	37103.6
																			3.202	50905.8	50068.7			3.202	40259.5	37012.3
																			3.204	51160.1	50003.5			3.204	40129	36993.2
																			3.206	51367.2	50201.1			3.206	39792.7	36961.7
																			3.208	51298.6	50315.3			3.208	40010.2	36814.7
																			3.21	51126.6	50288.6			3.21	39739.3	36842.9
																			3.212	51261	50356.2			3.212	39562.1	36853
																			3.214	51166.3	50198.2			3.214	40032.1	36896.6
																			3.216	51031.4	50230.6			3.216	40197.5	36854.9
																			3.218	51230.3	50210.5			3.218	39933	36931.7
																			3.22	51243.9	50177.5			3.22	40052.8	37003.5
																			3.222	51397.4	50239.7			3.222	39847.9	37016.7
																			3.224	51333.5	50004.8			3.224	39761.8	36836.9
																			3.226	51106.5	50135			3.226	39842.5	36734.1
																			3.228	51224.2	49906.7			3.228	40131.2	36985.7
																			3.23	51299.4	49997.3			3.23	39573.3	37200.8
																			3.232	51552	50091.1			3.232	39860.9	36944.5
																			3.234	51364.5	50145.4			3.234	39986.9	37272.3
																			3.236	51275.1	50315.3			3.236	40074.9	36909.7
																			3.238	51291.7	50385.9			3.238	39957.6	36840.8
																			3.24	51344.3	50008.6			3.24	40218.3	36954
																			3.242	51169	49915.8			3.242	39842.3	36858.2
																			3.244	51239.3	50129.2			3.244	40093.3	36746.1
																			3.246	51285.6	50208			3.246	40096.3	36816.5
																			3.248	51229.7	50262.9			3.248	40320.3	36459.5
																			3.25	51185.9	50324.5			3.25	40326.4	36624.9
																			3.252	50975.4	50279.1			3.252	40318.7	37073.6
																			3.254	50920.2	50157.7			3.254	40505.4	36786.1
																			3.256	50919.3	50004.1			3.256	40095.4	36695.1
																			3.258	51190.2	49875.9			3.258	40381.6	36593.9
																			3.26	51100.2	50123.7			3.26	40128.6	36642.5
																			3.262	50969.9	50077.4			3.262	40301.6	36366.1
																			3.264	51230.2	50264.6			3.264	40520.3	36750.6
																			3.266	51018	50201.1			3.266	40648.7	36562.3
																			3.268	51050.9	50068.7			3.268	40131.6	36601.1
																			3.27	51079.9	50175.9			3.27	40168.8	36509.1
																			3.272	51286.3	50175.9			3.272	40235.4	36514.8
																			3.274	50996	49976.1			3.274	40033.2	36535
																			3.276	51337.3	49951.5			3.276	40265.2	36358.6
																			3.278	51285.7	49740.6			3.278	40165.1	36393.9
																			3.28	51302.2	49829.4			3.28	40519.1	36476.8
																			3.282	51523.7	49864.9			3.282	40198.9	36340.9
																			3.284	51325.4	49976.1			3.284	40382.4	36949
																			3.286	51398.4	50031.7			3.286	40336.7	36466.6
																			3.288	51226.4	50218.6			3.288	40333	36609.8
																			3.29	51253.3	49882.8			3.29	40243.3	36837.1
																			3.292	51240.6	49962.4			3.292	40171.2	36649
																			3.294	51320.3	49891.3			3.294	40174.2	36909
																			3.296	51184.9	49772.6			3.296	40044.8	36884.3
																			3.298	51195.9	49912			3.298	40365.3	36794.7
																			3.3	51275.2	49877.5			3.3	40507.6	36895.3
																			3.302	51152.2	49891.6			3.302	40206.4	36595
																			3.304	51246.7	49986.2			3.304	39985.6	36587.2
																			3.306	51088.5	50025.1			3.306	40212.2	36670.9
																			3.308	51021.7	49860.3			3.308	40367.7	36345.8
																			3.31	50849	49727.7			3.31	40296.5	36620.8
																			3.312	50961	49930.2			3.312	40424.7	36602.2
																			3.314	50968.9	50188.3			3.314	40216.4	36721.1
																			3.316	50947.7	50196.9			3.316	40027.3	36852.2
																			3.318	51086.4	50139.4			3.318	39940.5	36600.8
																			3.32	51034.2	50473.7			3.32	39784.2	36418.9
																			3.322	51531.5	50101.8			3.322	39880.4	36478
																			3.324	51393.6	50160.6			3.324	39666.8	36580
																			3.326	51013.3	50133.4			3.326	39518.5	36508.4
																			3.328	51003.6	50014.1			3.328	39435.5	36387.2
																			3.33	51230.2	49855			3.33	39943.2	36425.7
																			3.332	51347.4	50072.2			3.332	39793.2	36669.4
																			3.334	51241.7	49786.1			3.334	39957	36544.8
																			3.336	51175.2	50113.8			3.336	39772.1	36517.3
																			3.338	51262.4	50241.7			3.338	39725.3	36655.1
																			3.34	51447.6	49839.3			3.34	39612.5	36475.6
																			3.342	51390.1	49965.7			3.342	39778.8	36617.5
																			3.344	51432.5	50038.7			3.344	39676.2	36722.3
																			3.346	51373.7	50097.8			3.346	40130.4	36797.8
																			3.348	51415.1	50169.4			3.348	40104.6	36830.4
																			3.35	51286	50455.7			3.35	40130.3	36914.2
																			3.352	51415.7	50201.2			3.352	39973.5	36512.8
																			3.354	51607.8	50095.8			3.354	39798.9	36487
																			3.356	51426.6	49882.7			3.356	39936.7	36589.6
																			3.358	51337.5	50020.4			3.358	39682	36483.7
																			3.36	51709.3	50114.1			3.36	39764.5	36568.7
																			3.362	51525.2	50302.6			3.362	39720.4	36519.2
																			3.364	51350.2	50214.9			3.364	39781.1	36629.5
																			3.366	51250.2	50231.4			3.366	39709.9	36720.3
																			3.368	51233.1	50100.8			3.368	39844.8	36638.7
																			3.37	51235.5	50292.6			3.37	39971.7	36880.4
																			3.372	51308.2	50428.5			3.372	39934	36420.1
																			3.374	51506.6	50309.9			3.374	40097.5	36680
																			3.376	51389.2	50215.5			3.376	39961.2	36714.6
																			3.378	51376.3	50270.1			3.378	39816.4	36598.9
																			3.38	51317.4	50347.7			3.38	40103.4	36503.6
																			3.382	51566.5	50323.8			3.382	39650.1	36727.6
																			3.384	51259.9	50254.4			3.384	40081.5	36934.4
																			3.386	51366.6	50351.9			3.386	40393.4	37077.7
																			3.388	51356.4	50230.6			3.388	40095	36916.1
																			3.39	51161.3	50275.4			3.39	40095.8	36905.1
																			3.392	51332.6	50269.3			3.392	40145.5	36728.5
																			3.394	51251	49981.6			3.394	39940.4	36797
																			3.396	51023.2	49775			3.396	39784.8	36674.6
																			3.398	51241.5	50096.9			3.398	39693.8	36711.5
																			3.4	51189.3	50150.1			3.4	39968	36692
																			3.402	51173.4	50420.4			3.402	39999.5	36724.1
																			3.404	51379.9	50122.8			3.404	39716.2	36543.3
																			3.406	51427.8	50085.2			3.406	39886.6	36600.2
																			3.408	51280.9	50288.7			3.408	40012.7	36836.4
																			3.41	51125.9	50078.7			3.41	39911.1	37198.4
																			3.412	50938.1	50338.4			3.412	39925.8	36958
																			3.414	51037.1	50374.3			3.414	39821.2	37166
																			3.416	51269.1	50342.4			3.416	40002.1	36983.8
																			3.418	51336.1	50234.7			3.418	40008.4	36891.8
																			3.42	50891.5	49963.4			3.42	40154.2	36851.4
																			3.422	51141.8	50181			3.422	39761	37067.3
																			3.424	50698.8	50211.1			3.424	39829.8	36890.3
																			3.426	50994.9	50274			3.426	39747.3	37144.2
																			3.428	51082.8	50245.6			3.428	40041.3	37053.9
																			3.43	50948.9	50151.4			3.43	39733.1	37139.1
																			3.432	51088.8	49873.8			3.432	39699.7	36835.7
																			3.434	50900.3	50049.8			3.434	39848.4	36886.2
																			3.436	50921.2	50016			3.436	39813.6	37007.5
																			3.438	50917.7	49836.3			3.438	39604.2	36808.2
																			3.44	50787.3	49803.1			3.44	39692.1	36675
																			3.442	50903.2	49871.9			3.442	39412.1	36849.6
																			3.444	50812.8	49625.9			3.444	39321.9	36988.4
																			3.446	51170.1	49507.1			3.446	39664.5	36881
																			3.448	51067.4	49798.3			3.448	39777.5	37010
																			3.45	50802.7	50129.2			3.45	39485.1	36955.9
																			3.452	51092.9	49899.1			3.452	39872.7	36906.9
																			3.454	51077.6	50240.7			3.454	39951.7	36826
																			3.456	51013.4	49978.7			3.456	39634.2	36566.3
																			3.458	50974.3	49929.1			3.458	39813.5	36845.9
																			3.46	51020.3	49773.5			3.46	40067.9	36970.3
																			3.462	51017.3	49898.6			3.462	40325.1	36965.4
																			3.464	51034.4	49813.9			3.464	39976.6	36955.4
																			3.466	50993.9	49881.7			3.466	39937.1	37015
																			3.468	50978.6	49835.5			3.468	40055.3	36817
																			3.47	50803.6	49876.3			3.47	40004.7	37065.5
																			3.472	50869.9	49812.8			3.472	39893.8	36759.2
																			3.474	50790.5	50128.2			3.474	39899	36605.1
																			3.476	50759.5	50024.9			3.476	39931.1	36856.3
																			3.478	51001.5	49938.2			3.478	39929.6	36972.5
																			3.48	50989.9	49913.4			3.48	40047.8	36817.4
																			3.482	50945.5	49877.8			3.482	39939.2	36782.4
																			3.484	50760.4	49552.4			3.484	39663.2	36687
																			3.486	50753.3	49468.5			3.486	39651.1	37049.4
																			3.488	50884.2	49459.4			3.488	39827.1	37238.1
																			3.49	50947.9	49614.6			3.49	40010.3	37086.5
																			3.492	50495.2	49633.1			3.492	39777.9	37398.8
																			3.494	50678.1	49448.9			3.494	39859.3	37218.6
																			3.496	50666.4	49731			3.496	39795.7	36975.4
																			3.498	50725.9	49699.6			3.498	39787.9	37281.1
																			3.5	50855.8	49675.4			3.5	39697.4	36781.7
																			3.502	50589.2	49895			3.502	39612.8	37054.2
																			3.504	50651.5	49649.6			3.504	39926	37011.3
																			3.506	50592.4	49920.5			3.506	39847.6	37086.7
																			3.508	50882	49672			3.508	39548.1	37373.6
																			3.51	50840.7	49742.5			3.51	39549.2	37204.8
																			3.512	50643.7	49553			3.512	39894	37010.3
																			3.514	50946.3	49799.5			3.514	39702.8	37087.6
																			3.516	50827.6	49890.5			3.516	39659.7	37029.2
																			3.518	50878.4	49708.3			3.518	39837.2	37167
																			3.52	50912.1	49550.2			3.52	39365.5	36895.1
																			3.522	51023.5	49845.8			3.522	39492.1	36876.8
																			3.524	50885.5	49521.5			3.524	39274.1	36865.7
																			3.526	50950.9	49587.9			3.526	39542.2	37057.3
																			3.528	51011.8	49571.8			3.528	39536.4	37114.1
																			3.53	50678.1	49813			3.53	39638	37307.3
																			3.532	51077.9	49623.1			3.532	39322.2	37358.9
																			3.534	51018.9	49891			3.534	39670.1	37118.1
																			3.536	51027.9	49964.6			3.536	39372.4	37169.7
																			3.538	50824.2	49882.6			3.538	39298.1	37357.6
																			3.54	50809.7	49897			3.54	39118.1	37603.7
																			3.542	50713.9	49764.3			3.542	39394.4	37420
																			3.544	50586.7	49812.6			3.544	39476.2	37189.3
																			3.546	50555.9	49865.2			3.546	39613.5	37292.2
																			3.548	50455.7	49785.9			3.548	39585.2	37104.2
																			3.55	50548.7	49867.2			3.55	39169.9	37106.8
																			3.552	50561	49832.8			3.552	39419.3	36888.8
																			3.554	50654.6	49567.6			3.554	39414.5	36922.5
																			3.556	50780.2	49583.9			3.556	39371	37022.7
																			3.558	50881.6	49612.9			3.558	39625.1	37213.2
																			3.56	50689.2	49889.6			3.56	39477.1	36945.9
																			3.562	50732.3	49727.8			3.562	39526.4	37146.3
																			3.564	50665.6	49990.9			3.564	39566.1	36960.4
																			3.566	50776.6	49875			3.566	39348.4	36972.5
																			3.568	50828.9	49881.1			3.568	39520.2	37137.7
																			3.57	50913	50024			3.57	39588	37054.5
																			3.572	50772	49691.8			3.572	39307.4	37036.8
																			3.574	51069.3	49500.9			3.574	39331.5	37108.8
																			3.576	50861.7	49831.9			3.576	39338.7	36937.1
																			3.578	50984.5	49407.8			3.578	39407.6	36812.2
																			3.58	50936.2	49758.9			3.58	39373.5	36904.4
																			3.582	50847.7	49662.5			3.582	39323.1	36745.4
																			3.584	50703	49684.8			3.584	39415.9	36993.2
																			3.586	50698.7	49535			3.586	39593.8	36960.9
																			3.588	50653.9	49662.9			3.588	39517.5	36935.7
																			3.59	50834.9	49514.5			3.59	39621.7	36665.6
																			3.592	50850.1	49652.2			3.592	39391.3	36843.1
																			3.594	51009.7	49701.1			3.594	39504	36867.2
																			3.596	51056	49748.7			3.596	39635.3	36802.8
																			3.598	50734.5	49892.6			3.598	39724.7	36860.3
																			3.6	50677.9	49968.7			3.6	39340.4	36721.3
																			3.602	50798.3	49889.6			3.602	39123.2	36851.9
																			3.604	50793.9	49700.9			3.604	39231.7	36861.3
																			3.606	50801.3	49602			3.606	39223.2	36783.8
																			3.608	50691.1	49640.3			3.608	38964	36965
																			3.61	50571.5	49541.7			3.61	39001.1	36869.2
																			3.612	50674.2	49668.5			3.612	39208.1	36927.3
																			3.614	50717.4	49339.4			3.614	38951.8	37025
																			3.616	50617	49356.9			3.616	39143.1	37259.7
																			3.618	50461.5	49681.6			3.618	39060.5	37018.4
																			3.62	50504.2	49560.4			3.62	38953.4	37304
																			3.622	50535.9	49444.4			3.622	38873.5	37206
																			3.624	50745.3	49487.4			3.624	38908.7	37219.5
																			3.626	50734.8	49446.1			3.626	38895.7	37296.5
																			3.628	50723.4	49716.6			3.628	38957.4	37284.8
																			3.63	50694.3	49799			3.63	38788.2	37324.7
																			3.632	50673.3	49877.3			3.632	38786.9	37290
																			3.634	50627.5	49947			3.634	38799.3	37298.9
																			3.636	50712.2	49952.5			3.636	38767.1	37156
																			3.638	50651.6	49733.7			3.638	38819.4	37131.3
																			3.64	50743.9	49599.1			3.64	39028.1	37027.5
																			3.642	50932.1	49574.5			3.642	38857	37229.9
																			3.644	50884.4	49886.5			3.644	39168.5	37113.5
																			3.646	50892.6	49726.8			3.646	39211.8	36973.9
																			3.648	50907.3	49868.8			3.648	39136.2	37030.5
																			3.65	50957.8	49642.4			3.65	39026.4	36790.6
																			3.652	50982.4	49659.1			3.652	39267.6	37054.9
																			3.654	50714.5	49733.7			3.654	39196.1	36968.9
																			3.656	50757	49688.4			3.656	39240.1	36861.2
																			3.658	50644.9	49613.2			3.658	38936.3	37048.6
																			3.66	50596.4	49574.6			3.66	39053.2	36820.3
																			3.662	50689.7	49562.5			3.662	39204.2	36948.2
																			3.664	50433.6	49590.4			3.664	39432.5	36915.3
																			3.666	50496.8	49732			3.666	39174.7	37118.5
																			3.668	50454	49471.4			3.668	39158.7	37158.4
																			3.67	50520.9	49616.3			3.67	39317.4	36804.6
																			3.672	50290.2	49527.9			3.672	39408.1	36824.3
																			3.674	50506	49365.8			3.674	39288.4	36682.2
																			3.676	50565.8	49249.5			3.676	39542.4	36882.7
																			3.678	50651.5	49629.2			3.678	39201.2	36688.6
																			3.68	50778.9	49642.7			3.68	38977.4	37303.4
																			3.682	50653.5	49541.8			3.682	39244.6	37195
																			3.684	50926	49464.3			3.684	39282.4	36910.5
																			3.686	51036.2	49403.5			3.686	39412.1	36996.6
																			3.688	51233.7	49355.4			3.688	39437.2	36810.6
																			3.69	51155	49524.4			3.69	39623.7	36966.8
																			3.692	50862.3	49620.4			3.692	39614.7	37007
																			3.694	50919.9	49782.7			3.694	39244.5	37146.7
																			3.696	50524.2	49624.7			3.696	39278.2	37044.9
																			3.698	50697.5	49479			3.698	39298.6	37060.4
																			3.7	50743.4	49442.3			3.7	39382.1	37313.5
																			3.702	50739.9	49636.4			3.702	39164.9	37219.8
																			3.704	50958.2	49939.6			3.704	39374.1	37288.2
																			3.706	51047.6	49788.9			3.706	39599.4	37186.9
																			3.708	51094.3	49784.8			3.708	39416.1	37281.1
																			3.71	50685.2	49795.3			3.71	39403.1	37269.1
																			3.712	50734.8	50046.7			3.712	39070.9	37065.4
																			3.714	50710.9	49727			3.714	39307.3	37080.3
																			3.716	50922.1	49645.9			3.716	39228.9	36676
																			3.718	50571.1	49734.1			3.718	39385.4	37074
																			3.72	50625	49531.6			3.72	39207.5	37032.8
																			3.722	50782.3	49836.6			3.722	39076.7	36824.8
																			3.724	50852.4	49853.6			3.724	39370.6	36903.8
																			3.726	51083.2	49744.3			3.726	39330.3	37092.4
																			3.728	50896.1	49559.9			3.728	39419.9	37341.2
																			3.73	50930.2	49427.4			3.73	39460.4	37232.5
																			3.732	50828	49540.7			3.732	39284.3	36886.5
																			3.734	50658.7	49745.7			3.734	39192.3	36881
																			3.736	50804.8	49650.2			3.736	39354.2	37273.8
																			3.738	50888	49586			3.738	39283	37450.6
																			3.74	50700.7	49651.4			3.74	39620.1	37256.3
																			3.742	50915.3	49616.9			3.742	39398.5	37006.4
																			3.744	50783.7	49649.7			3.744	39502.4	37486.4
																			3.746	50794.7	49620.3			3.746	39279.3	37194.6
																			3.748	50666.9	49623.6			3.748	39130.9	37099.7
																			3.75	50470.6	49589			3.75	39099	37374
																			3.752	50454.6	49442.5			3.752	38894.7	37434.5
																			3.754	50456.7	49579.9			3.754	38981.6	37552.8
																			3.756	50679.7	49572.3			3.756	39039.7	37550
																			3.758	50609.6	49510.9			3.758	38972.3	37581.6
																			3.76	50464.2	49532.9			3.76	39043.1	37440.8
																			3.762	50654.9	49440.3			3.762	39153.8	37755
																			3.764	50650.9	49342.3			3.764	38854.7	37896.8
																			3.766	50584.6	49505.4			3.766	38856.2	37621.5
																			3.768	50645.8	49556.5			3.768	38923.8	37557.7
																			3.77	50895.7	49675.5			3.77	39258	37689.3
																			3.772	50839.1	49449.7			3.772	39065.8	37598.6
																			3.774	50757	49593.8			3.774	39135.8	37510.3
																			3.776	50931	49807			3.776	39108.7	37525.9
																			3.778	50739.3	49434.4			3.778	39228.7	37184.8
																			3.78	50826.4	49577			3.78	39179.4	37231.1
																			3.782	50613.5	49616.3			3.782	39421.8	37286.3
																			3.784	50446.5	49720.2			3.784	39491	37328.7
																			3.786	50561.5	49784.3			3.786	39155.8	37224.7
																			3.788	50765.6	49757.3			3.788	39292.9	37336.1
																			3.79	50879.8	49817.4			3.79	39318	37316.6
																			3.792	50704.1	49939.4			3.792	39347.8	37273.5
																			3.794	50834.7	49922.7			3.794	39172.4	37313.2
																			3.796	50862.6	49748.9			3.796	38891.1	37499.4
																			3.798	50705.3	49610.5			3.798	38941.5	37542.1
																			3.8	50805.1	49533.9			3.8	39033.7	37642.3
																			3.802	50334	49516.1			3.802	39092.6	37500.4
																			3.804	50787.7	49691.9			3.804	39004.2	37373.2
																			3.806	50772.4	49588.7			3.806	38890.4	37311.4
																			3.808	50811.4	49567			3.808	39032.5	37433.2
																			3.81	50575.9	49378.8			3.81	39357.6	37275.8
																			3.812	50571.9	49858.5			3.812	39326.3	37478.8
																			3.814	50592	49757.3			3.814	38913.4	37156.5
																			3.816	50629	49756.8			3.816	39156.7	37110.2
																			3.818	50863.2	49892.7			3.818	39217.1	37284.8
																			3.82	50851	49815.5			3.82	38818.8	37421
																			3.822	50728.9	49908.2			3.822	39084	37064.9
																			3.824	50710.3	49848.7			3.824	38934.8	36999.3
																			3.826	50550	49818.4			3.826	38823.9	37046.1
																			3.828	50657.8	49635.5			3.828	38932.5	36986.6
																			3.83	50894.7	49690.8			3.83	38845.4	37167.5
																			3.832	50681.3	49880.7			3.832	38610.9	37198.1
																			3.834	50713.2	49758.2			3.834	38952.3	37019.2
																			3.836	50613.5	49904.3			3.836	38908.3	37006.3
																			3.838	50455.4	50032.9			3.838	38797.4	37229
																			3.84	50522.2	50040.3			3.84	39117.9	36995.8
																			3.842	50416	50129			3.842	39119.4	37354.1
																			3.844	50441.2	49888.6			3.844	39093.6	37096.6
																			3.846	50832.3	49877			3.846	38583	37199.1
																			3.848	50911.6	50146.5			3.848	38912	37238.6
																			3.85	50658.1	49980.1			3.85	39245.4	36692.6
																			3.852	50780.8	49613.2			3.852	39035.6	36976.8
																			3.854	50686.2	49759.1			3.854	39414.2	37217.7
																			3.856	50723	49651.8			3.856	39268.7	37194.9
																			3.858	50426.3	49807.3			3.858	39446.4	36908.4
																			3.86	50484.9	49939.9			3.86	39617.4	37345.8
																			3.862	50563.6	49679.6			3.862	39498.3	37287.7
																			3.864	50597.7	49690			3.864	39537.5	37217.3
																			3.866	50574.7	49589.4			3.866	39403.1	37211.2
																			3.868	50576	49919.4			3.868	39812.8	37053.6
																			3.87	50477.8	50114.2			3.87	39912.3	37163.5
																			3.872	50621.3	49962.7			3.872	39842.1	37215.6
																			3.874	50840.6	49846.4			3.874	39697.3	36772.8
																			3.876	50802.4	49713.8			3.876	39352.3	36891.5
																			3.878	50814.2	49588.3			3.878	39650.6	36664.7
																			3.88	50569	49769.6			3.88	39725.1	36714.3
																			3.882	50732.6	50038			3.882	39563.8	36923.8
																			3.884	50743.6	49884.2			3.884	39318.1	36692.9
																			3.886	50750.6	49804.3			3.886	39611.3	36605.9
																			3.888	50529.8	50017.3			3.888	39847.2	36819.3
																			3.89	50945.7	49536.8			3.89	39738.9	36399.5
																			3.892	50731.7	49705.5			3.892	39631.3	36760.9
																			3.894	50602.8	49546.7			3.894	39403.3	36563.1
																			3.896	50536	49635.9			3.896	39713.1	36370.1
																			3.898	50485.5	49726.6			3.898	39398.8	36637
																			3.9	50656.5	49488			3.9	39955.8	36467.3
																			3.902	50207.1	49447.9			3.902	39790.2	36524.4
																			3.904	50512.1	49486.1			3.904	39661.7	36602
																			3.906	50264.7	49518.4			3.906	39657.5	36573.3
																			3.908	50370.8	49409.4			3.908	39574.8	36521.2
																			3.91	50283.2	49669.2			3.91	39607.3	36453.2
																			3.912	50381.8	49544.6			3.912	39524.1	36362
																			3.914	50480.9	49696.2			3.914	39447.2	36323.8
																			3.916	50689.2	49612.4			3.916	39340.4	36300.8
																			3.918	50593.5	49640.5			3.918	39434.6	36241.7
																			3.92	50489.4	49747.1			3.92	39538	36305.5
																			3.922	50485.3	49714.6			3.922	39713.7	36452.9
																			3.924	50546.8	50090.3			3.924	39758.3	36340.5
																			3.926	50471.2	49944.1			3.926	39456.6	36162
																			3.928	50635	49939.9			3.928	39300.2	36563.7
																			3.93	50634.7	49826.1			3.93	39438.5	36435.8
																			3.932	50700.2	49983.1			3.932	39490.7	36486.7
																			3.934	50593.1	50048.9			3.934	39371.8	36753.7
																			3.936	50677.3	50014.4			3.936	39412.2	36728.2
																			3.938	50432.7	50074			3.938	39602.3	36767.8
																			3.94	50510.7	50169.9			3.94	39453.3	36533.3
																			3.942	50608.9	49732.4			3.942	39484.7	36663.3
																			3.944	50699.5	49540.9			3.944	39599	36645.1
																			3.946	50625.6	49768.9			3.946	39616.9	36722
																			3.948	50169.6	49533.6			3.948	39557.4	36734.9
																			3.95	50505.6	49442.2			3.95	39297.5	36924.6
																			3.952	50409.6	49693			3.952	39246.7	36711.7
																			3.954	50542.7	49469.5			3.954	39351.8	36989.8
																			3.956	50269.2	49775			3.956	39167.3	37030
																			3.958	50441.4	49660			3.958	39475.8	36701.6
																			3.96	50543.5	49682.7			3.96	39314.5	36881.6
																			3.962	50525.2	49859.1			3.962	39364.1	36937.9
																			3.964	50481.9	49680.1			3.964	39022	36958.1
																			3.966	50319.5	49594.6			3.966	39364.3	36745.2
																			3.968	50557.7	49678.6			3.968	39191	36631.2
																			3.97	50713.2	49620.5			3.97	39072	36592.6
																			3.972	50499.3	49524.4			3.972	39023.5	36614.5
																			3.974	50260.6	49447.3			3.974	39138.6	36983.5
																			3.976	50450.5	49593.4			3.976	39016.8	37021.1
																			3.978	50397.3	49695.6			3.978	39289	37162.7
																			3.98	50604.7	49668			3.98	39499.7	37137.3
																			3.982	50497.6	49572.5			3.982	39324.2	36875.5
																			3.984	50478.9	49681.1			3.984	39427.8	36797.4
																			3.986	50677.7	49565.2			3.986	39695.7	36871
																			3.988	50666.7	49523.1			3.988	39896.2	36925.6
																			3.99	50362.5	49579.1			3.99	39517.3	36936.1
																			3.992	50214.7	49668.2			3.992	39613.3	36782.2
																			3.994	50172.4	49703.9			3.994	39664.1	37088.1
																			3.996	50153.1	49843.3			3.996	39162.6	37091.2
[truncated: 48,002 more rows]

## Sheet: Figure 5a+c
		1.0 mol L-1		0.5 mol L-1		1.0 mol L-1					100 mg L-1		50 mg L-1		10 mg L-1
Figure 5a		Rejection	standard deviation	Rejection	standard deviation	Rejection	standard deviation				Rejection	standard deviation	Rejection	standard deviation	Rejection	standard deviation
	MgCl2	78.3138	4.45627	79.0359	2.30129	80.7269	2.32882		Figure 5c	RB	89.454	2.29906	92.2875	1.47081	93.6028	1.00315
	CaCl2	79.2186	3.17609	82.923	2.69686	83.7946	2.83758			R6G	93.0928	1.92676	93.7851	2.04694	93.9365	0.926359
	CuCl2	91.3354	2.51225	91.6624	1.894	91.1775	3.67865			MLB	95.54	0.869851	95.8916	1.47807	96.1017	0.892942
	NaCl	92.5847	1.55408	92.6221	1.99097	94.0376	1.03473			BF	96.1348	0.664926	96.1912	1.3091	96.262	1.27999
	KCl	95.7258	1.17415	95.8405	3.45974	96.0209	3.1709			MB	96.6318	1.55642	96.7266	1.05507	96.8944	1.67245
	CuSO4	96.1275	3.41433	96.3888	1.19462	96.4735	1.29815			MO	96.9669	2.17408	97.1618	1.54798	98.3341	0.693594
	Na2SO4	96.5171	2.5173	96.6481	2.40881	96.7833	1.42115			EB	97.6695	0.359658	98.3265	1.34793	98.8823	0.821133
	K2SO4	96.856	2.32193	96.9368	2.17144	97.214	1.03066			BY	98.3774	1.52715	98.8932	1.24917	99.1424	0.493362
	K3[Fe(CN)6]	96.8981	2.49102	97.1343	1.96707	97.5417	1.05409
	SDBS	97.3677	1.99997	97.7843	1.38131	97.9055	1.57657
MgCl2	79.6013	80.7403	80.7122	CuCl2	90.9708	91.736	91.8098		RB	87.6927	93.0163	95.0169	R6G	95.4377	93.0227	93.2049
	74.9945	81.1539	84.0104		90.8406	92.0566	93.0775			91.7926	90.9801	93.6155		93.8478	95.0581	95.2933
	84.0645	76.3526	78.8217		88.7496	93.7189	93.9968			91.0522	91.1482	92.9136		91.9062	91.2673	93.6616
	74.595	77.897	79.3635		94.7807	89.1382	85.826			87.2788	94.0054	92.8652		91.1795	95.7923	93.5862
CaCl2	80.3214	84.0049	81.196	NaCl	93.8974	95.0937	94.9005
	82.9816	78.9001	82.1417		90.6159	93.0476	94.6788		MLB	96.7917	98.0161	96.7012	BF	95.3907	95.645	97.801
	75.5511	84.6587	87.5986		92.0669	90.3353	92.6054			95.4041	95.4641	94.9812		95.8228	95.5718	96.3896
	78.0203	84.128	84.2419		93.7586	92.0118	93.9658			95.1582	95.4999	96.9285		96.9054	97.9556	96.5898
KCl	94.2383	92.4346	98.4098	Na2SO4	92.9762	99.772	94.8738			94.806	94.5861	95.7961		96.4203	95.5846	94.3565
	95.6992	98.7868	98.3432		97.4267	95.7721	97.6289
	95.8601	96.6424	95.6609		98.8776	94.0486	96.5628		MB	97.6015	95.8078	98.8522	MO	97.4758	97.5684	97.2951
	97.1058	95.4982	91.6696		96.788	96.9997	98.0675			97.5065	98.428	95.7329		94.3794	95.6396	99.0294
CuSO4	98.986	97.8116	96.4644	K2SO4	94.1381	95.0923	97.8774			97.7619	96.5712	95.2553		99.4076	96.6047	98.1352
	93.2645	95.2422	95.1401		95.8753	95.0207	97.527			93.6298	96.3716	97.4114		96.6395	98.5277	95.1106
	93.0797	96.923	98.2348		98.0037	98.8202	95.6837
	99.1797	95.5782	96.0547		99.407	98.8142	97.7679		EB	97.6854	98.6792	97.6773	BY	99.638	97.0245	98.439
K3[Fe(CN)6]	99.0902	98.5418	96.7054	SDBS	99.1446	97.3269	99.3685			98.1683	98.4344	99.1845		99.1729	99.4201	99.4214
	93.3992	99.078	97.5817		97.0658	96.3153	97.4814			97.4686	99.71	99.5233		96.1959	99.487	99.5383
	99.4116	95.801	99.0158		94.6727	97.8812	95.87			97.3555	96.4824	99.1441		98.5027	99.641	99.1709
	95.6916	95.1165	96.8638		98.5876	99.6139	98.902

## Sheet: Supplementary Fig. 13a+b
Supplementary Figure 13a
	Volume(mL)	Thickness	Standard deviation
	2	0.321066	0.0942912
	3	0.491303	0.0151653
	4	1.1406	0.0542052
	5	2.11112	0.0138417
	6	2.40527	0.03921
	7	2.96491	0.0381605
	8	3.3175	0.0850532
	9	3.79034	0.0347823
	10	4.19353	0.107909
	11	4.81252	0.0202756
	Volume2	Volume3	Volume4	Volume5	Volume6	Volume7	Volume8	Volume9	Volume10	Volume11
Thickness(mm)	0.357045	0.483014	1.10476	2.10711	2.39802	2.96302	3.24912	3.7745	4.10096	4.79716
	0.214082	0.508806	1.20296	2.12653	2.44019	3.00398	3.41274	3.7663	4.1676	4.80491
	0.39207	0.482088	1.11408	2.09973	2.3776	2.92773	3.29064	3.83023	4.31205	4.8355
	0.321066	0.491303	1.1406	2.11112	2.40527	2.96491	3.3175	3.79034	4.19353	4.81252
	0.0942912	0.0151653	0.0542052	0.0138417	0.0319191	0.0381605	0.0850532	0.0347823	0.107909	0.0202756
NIPAm solution was transferred into a Petri dish with a diameter of 60 mm
Thickness was than measure after gelatinization via imageJ
Supplementary Figure 13b
	Volume(mL)	Thickness	Standard deviation	Thickness	Standard deviation	Thickness	Standard deviation
	2	0.058	0.0452106	0.0983333	0.0207926	0.0856667	0.0217332
	3	0.115	0.020664	0.204	0.0180831	0.319333	0.0167432
	4	1.381	0.750504	3.43933	1.1414	4.60133	1.69032
	5	8.11733	0.981826	9.38267	1.09508	15.0013	2.38448
	6	17.0937	1.20176	23.2807	6.01269	45.1187	3.73785
	7	22.7723	2.49107	26.666	3.06098	64.133	5.58713
	8	24.302	3.70993	27.095	6.1085	85.3963	5.43018
	9	30.01	1.86877	30.3157	90.6	4.08313	4.08318
	10	36.026	1.98857	46.998	7.43953	107.705	6.27326
	11	48.98	3.0169	46.9977	5.15278	116.241	8.15252
	2			3			4			5			6
	0.08	0.122	0.082	0.132	0.187	0.3	2.13	2.164	3.191	7.864	8.436	14.545	18.446	25.932	48.234
	0.006	0.09	0.109	0.092	0.202	0.329	0.629	3.789	6.475	9.201	10.582	17.581	16.148	27.512	40.974
	0.088	0.083	0.066	0.121	0.223	0.329	1.384	4.365	4.138	7.287	9.13	12.878	16.687	16.398	46.148
	0.058	0.0983333	0.0856667	0.115	0.204	0.319333	1.381	3.43933	4.60133	8.11733	9.38267	15.0013	17.0937	23.2807	45.1187
	0.0452106	0.0207926	0.0217332	0.020664	0.0180831	0.0167432	0.750504	1.1414	1.69032	0.981826	1.09508	2.38448	1.20176	6.01269	3.73785
	7			8			9			10			11
	24.787	29.428	66.6	28.144	26.181	85.527	28.408	28.142	87.02	37.238	51.077	100.741	51.165	43.703	108.078
	23.543	23.375	68.062	24.022	21.495	90.76	32.063	36.639	89.733	33.731	36.499	112.914	45.538	52.936	124.383
	19.987	27.195	57.737	20.74	33.609	79.902	29.559	26.166	95.047	37.109	41.209	109.459	50.237	44.355	116.263
	22.7723	26.666	64.133	24.302	27.095	85.3963	30.01	30.3157	90.6	36.026	42.9283	107.705	48.98	46.998	116.241
	2.49107	3.06098	5.58713	3.70993	6.1085	5.43018	1.86877	5.56458	4.08313	1.98857	7.43953	6.27326	3.01676	5.15278	8.15252

## Sheet: Supplementary Fig. 16d+e
Supplementary Figure 16d
	PG concentration (mg mL-1)	50 mW cm-2		100 mW cm-2		150 mW cm-2
	1	43.3704	0.369907	44.1667	1.01074	47.5	0.640698
	2	46.8889	0.2214	49.7222	0	50.9444	0.242161
	3	47.7593	0.195105	53.6852	0.2358	59.0741	0.032075
	4	49.9074	0.279623	55.5	0.111111	60.8148	0.357172
	5	50.037	0.504098	58.2407	0.334873	63.1481	0.279623
	6	50.4259	0.378159	60.1296	0.504098	63.4444	0.440959
NIPAm was added into GO dispersions with various concentration
Maximum temperatures were measure after gelatinization
1mg mL-1	50 mW cm-2	100 mW cm-2	150 mW cm-2		2mg mL-1	50 mW cm-2	100 mW cm-2	150 mW cm-2		3mg mL-1	50 mW cm-2	100 mW cm-2	150 mW cm-2
Temperature (oF)	110.5	112.5	116.4			115.7	121.5	123.2			118	128.3	138.4
	110.4	112.6	117.4			116.6	121.5	123.9			117.6	128.8	138.3
	109.3	109.4	118.7			116.1	121.5	124			118.3	128.8	138.3
Temperature (oC)	43.6111	44.7222	46.8889			46.5	49.7222	50.6667			47.7778	53.5	59.1111
	43.5556	44.7778	47.4444			47	49.7222	51.0556			47.5556	53.7778	59.0556
	42.9444	43	48.1667			46.7222	49.7222	51.1111			47.9444	53.7778	59.0556
Average	43.3704	44.1667	47.5			46.7407	49.7222	50.9444			47.7593	53.6852	59.0741
Standard deviation	0.369907	1.01074	0.640698			0.250514	0	0.242161			0.195105	0.160375	0.032075
4mg mL-1	50 mW cm-2	100 mW cm-2	150 mW cm-2		5mg mL-1	50 mW cm-2	100 mW cm-2	150 mW cm-2		6mg mL-1	50 mW cm-2	100 mW cm-2	150 mW cm-2
Temperature (oF)	121.3	131.9	141			122.9	137.4	146.2			123.3	140.9	145.6
	122.3	131.7	142.2			122.2	136.9	145.2			123	140.6	147.1
	121.9	132.1	141.2			121.1	136.2	145.6			122	139.2	145.9
Temperature (oC)	49.6111	55.5	60.5556			50.5	58.5556	63.4444			50.7222	60.5	63.1111
	50.1667	55.3889	61.2222			50.1111	58.2778	62.8889			50.5556	60.3333	63.9444
	49.9444	55.6111	60.6667			49.5	57.8889	63.1111			50	59.5556	63.2778
Average	49.9074	55.5	60.8148			50.037	58.2407	63.1481			50.4259	60.1296	63.4444
Standard deviation	0.279623	0.111111	0.357172			0.504098	0.334873	0.279623			0.378159	0.504098	0.440959
Supplementary Figure 16e	rGO concentration (mg mL-1)	50 mW cm-2		100 mW cm-2		150 mW cm-2
	1	44.3889	0.200308	46.5185	0.279623	52.2407	0.925185
	2	48.963	0.169725	52.5556	0.111111	59.0741	0.032075
	3	51.3148	1.1471	57.2778	1.05993	60.2222	2.73071
	4	52.6111	0.440959	57.9444	3.0159	65.3519	0.409506
	5	53.5	1.03786	58.7778	1.76646	69.8333	0.166667
	6	55	0.096225	60.0926	0.70346	70.537	0.305976
1mg mL-1	50 mW cm-2	100 mW cm-2	150 mW cm-2		2mg mL-1	50 mW cm-2	100 mW cm-2	150 mW cm-2		3mg mL-1	50 mW cm-2	100 mW cm-2	150 mW cm-2
Temperature (oF)	112.3	115.8	125.5			119.8	126.8	138.4			125.3	137.1	142.4
	111.8	115.2	127.9			120.4	126.4	138.3			122	133.3	134.8
	111.6	116.2	124.7			120.2	126.6	138.3			125.8	134.9	144
Temperature (oC)	44.6111	46.5556	51.9444			48.7778	52.6667	59.1111			51.8333	58.3889	61.3333
	44.3333	46.2222	53.2778			49.1111	52.4444	59.0556			50	56.2778	57.1111
	44.2222	46.7778	51.5			49	52.5556	59.0556			52.1111	57.1667	62.2222
Average	44.3889	46.5185	52.2407			48.963	52.5556	59.0741			51.3148	57.2778	60.2222
Standard deviation	0.200308	0.279623	0.925185			0.169725	0.111111	0.032075			1.1471	1.05993	2.73071
4mg mL-1	50 mW cm-2	100 mW cm-2	150 mW cm-2		5mg mL-1	50 mW cm-2	100 mW cm-2	150 mW cm-2		6mg mL-1	50 mW cm-2	100 mW cm-2	150 mW cm-2
Temperature (oF)	126.4	130.2	150.2			126.6	134.9	157.4			130.9	140.4	158.6
	126.1	138.1	149.9			130.3	141.2	157.7			130.9	141.3	158.7
	127.6	140.6	148.8			128	137.3	158			131.2	138.8	159.6
Temperature (oC)	52.4444	54.5556	65.6667			52.5556	57.1667	69.6667			54.9444	60.2222	70.3333
	52.2778	58.9444	65.5			54.6111	60.6667	69.8333			54.9444	60.7222	70.3889
	53.1111	60.3333	64.8889			53.3333	58.5	70			55.1111	59.3333	70.8889
Average	52.6111	57.9444	65.3519			53.5	58.7778	69.8333			55	60.0926	70.537
Standard deviation	0.440959	3.0159	0.409506			1.03786	1.76646	0.166667			0.096225	0.70346	0.305976

## Sheet: Supplementary Fig. 18a+b
Supplementary Figure 18a	water content (%)	water collection rate (kg m-2 h-1)
	0	0.994268	0.117182
	20	1.08332	0.0899952
	40	1.12618	0.132677
	60	1.13503	0.105349
	80	1.19397	0.0838682
	100	1.22117	0.105006
Surface are (m2)	0.002826
	water content (%)	0	20	40	60	80	100
		2.5511	3.202	3.088	3.4843	3.4236	3.719
		2.2864	3.0043	2.813	3.1716	3.3706	3.3682
water loss (g)		3.0227	2.6677	2.9874	2.6998	3.4392	3.5585
		3.0922	3.232	3.8912	3.3053	3.3879	2.9101
		3.0968	2.9006	3.2472	3.4967	2.947	3.6906
		2.8096	3.3621	3.0687	3.0879	3.6767	3.4597
	water content (%)	0	20	40	60	80	100
		0.902725	1.13305	1.09271	1.23294	1.21146	1.31599
		0.809059	1.06309	0.9954	1.12229	1.19271	1.19186
water collection rate (kg m-2 h-1)		1.0696	0.943984	1.05711	0.955343	1.21699	1.2592
		1.0942	1.14367	1.37693	1.1696	1.19883	1.02976
		1.09582	1.0264	1.14904	1.23733	1.04282	1.30594
		0.994197	1.1897	1.08588	1.09268	1.30103	1.22424
Average		0.994268	1.08332	1.12618	1.13503	1.19397	1.22117
Standard deviation		0.117182	0.0899952	0.132677	0.105349	0.0838682	0.105006
Supplementary Figure 18b	water content (%)	water collection rate (kg m-2 h-1)
	0	1.25895	0.0250875
	20	4.04497	0.0483741
	40	6.05806	0.0147222
	60	6.25605	0.0358381
	80	5.004	0.0218407
	100	2.18153	0.0227551
	water content (%)	0	20	40	60	80	100
	0	3.629	11.3659	17.1859	17.7075	14.102	6.2637
	20	3.4858	11.5121	17.1186	17.7886	14.077	6.1822
water loss (g)	40	3.6212	11.6266	17.0949	17.5022	14.2409	6.1765
	60	3.4599	11.2213	17.0734	17.6317	14.1895	6.0701
	80	3.5935	11.4443	17.0966	17.7018	14.128	6.1267
	100	3.5573	11.4163	17.151	17.7457	14.1105	6.1708
	water content (%)	0	20	40	60	80	100
		1.28415	4.0219	6.08135	6.26592	4.99009	2.21645
		1.23347	4.07364	6.05754	6.29462	4.98125	2.18762
water collection rate (kg m-2 h-1)		1.28139	4.11415	6.04915	6.19328	5.03924	2.1856
		1.22431	3.97074	6.04154	6.2391	5.02105	2.14795
		1.27159	4.04965	6.04975	6.26391	4.99929	2.16798
		1.25878	4.03974	6.069	6.27944	4.9931	2.18358
		1.25895	4.04497	6.05806	6.25605	5.004	2.18153
		0.0250875	0.0483741	0.0147222	0.0358381	0.0218407	0.0227551

## Sheet: Supplementary Fig. 19a+b+c
Supplementary Figure 19a		Guttation		Transpiration								Supplementary Figure 19b		Guttation		Transpiration
	0.5mg/mL	75.2825	2.13828	24.7175	2.13828								0.2	68.2508	3.61679	31.7492	3.61679
	1.0mg/mL	78.2717	5.18244	21.7283	5.18244								0.4	59.8283	1.98634	40.1717	1.98634
	2.0mg/mL	80.5133	1.09918	19.4867	1.09918								0.6	66.4242	4.05908	33.5758	4.05908
	3.0mg/mL	81.48	4.44235	18.52	4.44235								0.8	66.4633	5.22755	33.5367	5.22755
	4.0mg/mL	88.2917	1.71445	12.5417	3.38549								1	72.5408	4.95567	27.4592	4.95567
	0.5 mg mL-1		1.0 mg mL-1		2.0 mg mL-1		3.0 mg mL-1		4.0 mg mL-1				0.2		0.4		0.6		0.8		1
	Guttation	Transpiration	Guttation	Transpiration	Guttation	Transpiration	Guttation	Transpiration	Guttation	Transpiration			Guttation	Transpiration	Guttation	Transpiration	Guttation	Transpiration	Guttation	Transpiration	Guttation	Transpiration
weight (g)	2.2924	0.7076	2.3653	0.6347	2.3684	0.6316	2.577	0.423	2.7138	0.2862		weight (g)	2.0182	0.9818	1.7685	1.2315	2.0434	0.9566	1.9961	1.0039	2.0741	0.9259
	2.3124	0.6876	2.443	0.557	2.4371	0.5629	2.2722	0.7278	2.6348	0.3652			2.2006	0.7994	1.8816	1.1184	1.8619	1.1381	2.1823	0.8177	2.1016	0.8984
	2.1675	0.8325	2.1234	0.8766	2.4166	0.5834	2.5155	0.4845	2.59	0.41			1.9446	1.0554	1.7472	1.2528	1.9289	1.0711	1.7983	1.2017	2.1329	0.8671
	2.2616	0.7384	2.4609	0.5391	2.4395	0.5605	2.4129	0.5871	2.6564	0.3436			2.0267	0.9733	1.7821	1.2179	2.1367	0.8633	1.9989	1.0011	2.3963	0.6037
	76.4133	23.5867	78.8433	21.1567	78.9467	21.0533	85.9	14.1	90.46	9.54			67.2733	32.7267	58.95	41.05	68.1133	31.8867	66.5367	33.4633	69.1367	30.8633
water collection ratio (%)	77.08	22.92	81.4333	18.5667	81.2367	18.7633	75.74	24.26	87.8267	12.1733		water collection ratio (%)	73.3533	26.6467	62.72	37.28	62.0633	37.9367	72.7433	27.2567	70.0533	29.9467
	72.25	27.75	70.78	29.22	80.5533	19.4467	83.85	16.15	86.3333	13.6667			64.82	35.18	58.24	41.76	64.2967	35.7033	59.9433	40.0567	71.0967	28.9033
	75.3867	24.6133	82.03	17.97	81.3167	18.6833	80.43	19.57	88.5467	11.4533			67.5567	32.4433	59.4033	40.5967	71.2233	28.7767	66.63	33.37	79.8767	20.1233
Average	75.2825	24.7175	78.2717	21.7283	80.5133	19.4867	81.48	18.52	88.2917	11.7083		Average	68.2508	31.7492	59.8283	40.1717	66.4242	33.5758	66.4633	33.5367	72.5408	27.4592
Standard deviation	2.13828	2.13828	5.18244	5.18244	1.09918	1.09918	4.44235	4.44235	1.71445	1.71445		Standard deviation	3.61679	3.61679	1.98634	1.98634	4.05908	4.05908	5.22755	5.22755	4.95567	4.95567
The weight of the hydrogels is ~6 g. The sizes of the hydrogels used here are 2×2×0.5 cm.
Supplementary Figure 19c
	PN	23.9259	0.667438	24.1111	0.484322	26.037	0.658124
	PNP	26.7407	0.369907	29.8148	0.115648	30.5185	0.224525
	PNPG	50.4815	0.274049	60.9259	0.916807	63.0926	0.485383
	PNPG-F	55.537	0.416975	62.6667	0.696109	66.5556	0.337931
Maxmium temperature (oF)	PN	PNP	PNPG	PNPG-F
50 mWcm-2	73.9	79.4	123.1	132.7
	76.3	80.7	122.3	131.2
	75	80.3	123.2	132
100 mWcm-2	74.4	85.6	141.2	146.1
	75.8	85.9	140.3	143.6
	76	85.5	143.5	144.7
150 mWcm-2	79.6	86.5	145.8	152.2
	79.5	87	146.3	152.1
	77.5	87.3	144.6	151.1
Maxmium temperature (oC)	PN	PNP	PNPG	PNPG-F
50 mWcm-2	23.2778	26.3333	50.6111	55.9444
	24.6111	27.0556	50.1667	55.1111
	23.8889	26.8333	50.6667	55.5556
100 mWcm-2	23.5556	29.7778	60.6667	63.3889
	24.3333	29.9444	60.1667	62
	24.4444	29.7222	61.9444	62.6111
150 mWcm-2	26.4444	30.2778	63.2222	66.7778
	26.3889	30.5556	63.5	66.7222
	25.2778	30.7222	62.5556	66.1667

## Sheet: Supplementary Fig. 20
Supplementary Figure 20b		50 mW cm-2		100 mW cm-2		150 mW cm-2
	0	6.06898	2.13669	31.1227	1.12456	34.3137	1.87316
	0.2	14.0529	1.36413	34.5027	0.669986	36.1037	1.79159
	0.4	29.1787	2.10472	37.655	2.00945	39.6599	1.66681
	0.6	37.9312	4.94438	41.8342	0.630348	54.9635	1.1694
	0.8	35.732	3.92382	40.2493	2.48071	44.8807	1.95935
	1	20.0438	2.83064	22.2859	0.486546	36.7666	6.52291
Original volume(cm3)	14.13
	0	0.2	0.4	0.6	0.8	1
50 mW cm-2	1.20227	2.19423	4.03959	4.86639	5.61762	2.38557
	0.730216	1.81408	4.45314	5.05352	4.50994	2.95363
	0.640156	1.94872	3.87614	6.15914	5.01924	3.15735
100 mW cm-2	4.45777	4.97347	5.16979	5.91096	5.35215	3.19077	Volume
	4.21745	4.86762	5.64817	6.00034	5.65816	3.18658
	4.51769	4.78459	5.14399	5.8222	6.05138	3.06965
150 mW cm-2	4.74897	4.9636	5.87073	7.73011	6.48687	6.20203
	5.14854	4.94716	5.51627	7.94668	6.51566	4.39315
	4.64806	5.39362	5.42485	7.62222	6.02239	4.9902
	0	0.2	0.4	0.6	0.8	1
50 mW cm-2	8.50861	15.5289	28.5887	34.4401	39.7567	16.883
	5.16784	12.8385	31.5155	35.7645	31.9175	20.9032
	4.53047	13.7914	27.432	43.5891	35.5219	22.345
100 mW cm-2	31.5483	35.198	36.5874	41.8327	37.8779	22.5815	V/V0
	29.8475	34.4489	39.9729	42.4652	40.0436	22.5519
	31.9724	33.8612	36.4047	41.2045	42.8265	21.7244
150 mW cm-2	33.6091	35.1281	41.548	54.7071	45.9085	43.8926
	36.437	35.0117	39.0394	56.2398	46.1122	31.0909
	32.895	38.1714	38.3924	53.9435	42.6213	35.3163

## Sheet: Supplementary Fig. 25a+b
Supplementary Figure S25a
		PN-0ns-(-C-amide)				PN-0ns-(-O-water)				PN-100ns-(-C-amide)				PN-100ns-(-O-water)
	Z axis(Å)	Number of C atoms	Density		Z axis(Å)	Number of O atoms	Density		Z axis(Å)	Number of C atoms	Density		Z axis(Å)	Number of O atoms	Density
	-0.228	0	0		-0.228	346	0.88105		-0.228	0	0		-0.228	369	0.93962
	2.772	0	0		2.772	371	0.94471		2.772	0	0		2.772	345	0.8785
	5.772	0	0		5.772	344	0.87596		5.772	0	0		5.772	368	0.93707
	8.772	1	0.00191		8.772	322	0.81994		8.772	1	0.00191		8.772	342	0.87086
	11.772	7	0.01338		11.772	323	0.82248		11.772	6	0.01147		11.772	306	0.77919
	14.772	6	0.01147		14.772	307	0.78174		14.772	8	0.01529		14.772	278	0.7079
	17.772	15	0.02867		17.772	258	0.65697		17.772	19	0.03632		17.772	249	0.63405
	20.772	19	0.03632		20.772	230	0.58567		20.772	20	0.03823		20.772	232	0.59076
	23.772	32	0.06117		23.772	186	0.47363		23.772	30	0.05735		23.772	176	0.44816
	26.772	31	0.05926		26.772	186	0.47363		26.772	32	0.06117		26.772	170	0.43289
	29.772	28	0.05353		29.772	193	0.49145		29.772	35	0.06691		29.772	169	0.43034
	32.772	33	0.06308		32.772	169	0.43034		32.772	29	0.05544		32.772	152	0.38705
	35.772	26	0.0497		35.772	184	0.46853		35.772	32	0.06117		35.772	173	0.44053
	38.772	29	0.05544		38.772	208	0.52965		38.772	29	0.05544		38.772	183	0.46599
	41.772	26	0.0497		41.772	210	0.53474		41.772	33	0.06308		41.772	188	0.47872
	44.772	19	0.03632		44.772	215	0.54747		44.772	24	0.04588		44.772	199	0.50673
	47.772	23	0.04397		47.772	212	0.53983		47.772	24	0.04588		47.772	199	0.50673
	50.772	26	0.0497		50.772	192	0.48891		50.772	29	0.05544		50.772	194	0.494
	53.772	32	0.06117		53.772	188	0.47872		53.772	25	0.04779		53.772	185	0.47108
	56.772	32	0.06117		56.772	184	0.46853		56.772	40	0.07647		56.772	168	0.42779
	59.772	28	0.05353		59.772	199	0.50673		59.772	22	0.04206		59.772	185	0.47108
	62.772	23	0.04397		62.772	210	0.53474		62.772	22	0.04206		62.772	224	0.57039
	65.772	16	0.03059		65.772	242	0.61623		65.772	12	0.02294		65.772	276	0.7028
	68.772	13	0.02485		68.772	258	0.65697		68.772	5	0.00956		68.772	304	0.7741
	71.772	9	0.0172		71.772	308	0.78429		71.772	3	0.00573		71.772	342	0.87086
	74.772	6	0.01147		74.772	315	0.80211		74.772	0	0		74.772	347	0.8836
	77.772	0	0		77.772	332	0.8454		77.772	0	0		77.772	364	0.92688
	80.772	0	0		80.772	350	0.89124		80.772	0	0		80.772	346	0.88105
	83.772	0	0		83.772	354	0.90142		83.772	0	0		83.772	368	0.93707
	86.772	0	0		86.772	284	0.72317		86.772	0	0		86.772	279	0.71044
Supplementary Figure S25b
		PN-F-0ns-(-C-amide)				PN-F-0ns-(-O-water)				PN-F-100ns-(-C-amide)				PN-F-100ns-(-O-water)
	Z axis(Å)	Number of C atoms	Density		Z axis(Å)	Number of O atoms	Density		Z axis(Å)	Number of C atoms	Density		Z axis(Å)	Number of O atoms	Density
	-0.228	0	0		-0.228	346	0.88105		-0.228	0	0		-0.228	369	0.93962
	2.772	0	0		2.772	330	0.84031		2.772	0	0		2.772	345	0.8785
	5.772	9	0.0172		5.772	274	0.69771		5.772	12	0.02294		5.772	368	0.93707
	8.772	29	0.05544		8.772	240	0.61113		8.772	28	0.05353		8.772	342	0.87086
	11.772	24	0.04588		11.772	217	0.55257		11.772	29	0.05544		11.772	306	0.77919
	14.772	21	0.04014		14.772	225	0.57294		14.772	31	0.05926		14.772	278	0.7079
	17.772	24	0.04588		17.772	224	0.57039		17.772	39	0.07455		17.772	249	0.63405
	20.772	23	0.04397		20.772	228	0.58058		20.772	36	0.06882		20.772	232	0.59076
	23.772	22	0.04206		23.772	194	0.494		23.772	33	0.06308		23.772	176	0.44816
	26.772	26	0.0497		26.772	196	0.49909		26.772	38	0.07264		26.772	170	0.43289
	29.772	32	0.06117		29.772	193	0.49145		29.772	37	0.07073		29.772	169	0.43034
	32.772	24	0.04588		32.772	194	0.494		32.772	29	0.05544		32.772	152	0.38705
	35.772	29	0.05544		35.772	201	0.51182		35.772	33	0.06308		35.772	173	0.44053
	38.772	24	0.04588		38.772	204	0.51946		38.772	25	0.04779		38.772	183	0.46599
	41.772	24	0.04588		41.772	225	0.57294		41.772	25	0.04779		41.772	188	0.47872
	44.772	20	0.03823		44.772	240	0.61113		44.772	23	0.04397		44.772	199	0.50673
	47.772	17	0.0325		47.772	242	0.61623		47.772	20	0.03823		47.772	199	0.50673
	50.772	21	0.04014		50.772	235	0.5984		50.772	14	0.02676		50.772	194	0.494
	53.772	28	0.05353		53.772	217	0.55257		53.772	12	0.02294		53.772	185	0.47108
	56.772	28	0.05353		56.772	213	0.54238		56.772	8	0.01529		56.772	168	0.42779
	59.772	19	0.03632		59.772	215	0.54747		59.772	4	0.00765		59.772	185	0.47108
	62.772	18	0.03441		62.772	244	0.62132		62.772	3	0.00573		62.772	224	0.57039
	65.772	11	0.02103		65.772	283	0.72063		65.772	1	0.00191		65.772	276	0.7028
	68.772	4	0.00765		68.772	303	0.77155		68.772	0	0		68.772	304	0.7741
	71.772	2	0.00382		71.772	320	0.81484		71.772	0	0		71.772	342	0.87086
	74.772	1	0.00191		74.772	350	0.89124		74.772	0	0		74.772	347	0.8836
	77.772	0	0		77.772	341	0.86832		77.772	0	0		77.772	364	0.92688
	80.772	0	0		80.772	350	0.89124		80.772	0	0		80.772	346	0.88105
	83.772	0	0		83.772	353	0.89887		83.772	0	0		83.772	368	0.93707
	86.772	0	0		86.772	283	0.72063		86.772	0	0		86.772	279	0.71044
